# Supplementary material for: An esophagus cell atlas reveals dynamic rewiring during active eosinophilic esophagitis and remission
Source: Nat Commun. 2024 Apr 18;15:3344. doi: 10.1038/s41467-024-47647-0 (PMC11026436; doi:10.1038/s41467-024-47647-0)
Supplement: Supplementary file 4 — Supplementary Data 1 [file 41467_2024_47647_MOESM4_ESM.xlsx]

## Sheet: metadata
ID	Sex	Age range at collection	Diagnosis	If EoE, active or remission?	Active symptoms (in active EoE or, for non-EoE subjects, at time of scope)	If in remission, symptoms pesistence	Co-morbid atopic disease?	Eos/HPF (proximal)	Eos/HPF (distal)	EREFS score (0-9)	Treatments at time of EoE (active or remission); antihistimes- H1 & H2 blockers	On PPI?	Smoking status	Diet elim?	Steroid?	Steroid type	Steroid indication	Steroid route	Mixed	Distal	Proximal	Version
E1939	M	41-45	EoE	Remission	Reflux	Resolved	Allergy (penicillin)	10	10	0	N	N	Never	N	N	N/A	N/A	N/A	0	6753	7392	v3
E1904	F	21-25	Non-EoE		Reflux		Allergic rhinitis, latex allergy, food allergies	No tissue	No tissue	0	N	Y (omeprazole)	Never	N	N	N/A	N/A	N/A	0	18131	22141	v3-dual
E1881	F	46-50	EoE	Remission	Food impaction	Resolved	Asthma; hx of skin rash	0	rare	0	Y (Zyrtec- H1 blocker)	Y (Omeprazole)	Never	Y - wheat, dairy, egg, soy, fish	Y	fluticasone	Seasonal allergies	Nasal spray	12892	0	0	v2
E1839	F	16-20	EoE	Active	Dysphagia, Reflux		Seasonal allergic rhinitis, excercise-induced asthma, food allergies (shellfish, bananas)	28	30	2	Y (Atarax- H1 blocker)	N	Never	N	Y	fluticasone	EoE	swallowed	0	6771	4564	v3
E1729	F	36-40	EoE	Remission	Dysphagia	Unchanged	Food allergies (tree nuts, shellfish), various allergies (penicillin, amoxicillin), asthma, eczema	3	3	1	N	Y (omeprazole)	Never	N	Y	budesonide, prednisone	EoE	budesonide swallowed; prednisone oral/systemic	0	2001	13698	v3-dual
E1712	F	31-35	EoE	Active	Dysphagia, Reflux		Eczema, seasonal allergic rhinitis, food allergies (Soy, beef-derived)	>40	>40	4	Y (Zantac- H2 blocker)	N	Never	N	N	N/A	N/A	N/A	0	11785	14818	v3
E1664	F	51-55	Non-EoE		Reflux		Allergic to various medications (bupropion, celecoxib, etc)	N/A	N/A	0	N	Y (Omeprazole)	Never	N	N	N/A	N/A	N/A	0	4164	2174	v3-dual
E1611	F	61-65	Non-EoE		Reflux		Allergies: Phenothiazines and Prochlorperazine	N/A	N/A	0	Y (Zantac- H2 blocker)	N (omeprazole months before scope)	Former	N	N	N/A	N/A	N/A	0	476	1605	v3
E1542	F	31-35	EoE	Active	Dysphagia, Reflux		Allergies (Aminobenzoic acid, Benzyl benzoate, Cipro, Halothane, Peanut, Shellfish derived, Tree nut, and Trospium)	25	35	2	N	Y (pantopraxzole)	Never	N	N	N/A	N/A	N/A	0	15068	12145	v3
E1503	M	41-45	Non-EoE		Reflux, Constipation, Nausea		None	0	0	0	N	Y (Omeprazole)	Never	N	N	N/A	N/A	N/A	9843	0	0	v2
E1343	F	71-75	Non-EoE		Reflux		Eczema, seasonal allergic rhinitis	N/A	N/A	0	N	Y (Omeprazole)	Former	N	Y	fluticasone	seasonal allergic rhinitis	Nasal spray	0	3741	3008	v3
E1280	F	71-75	Non-EoE		Esophageal issues (cardiac related)		N	N/A	N/A	0	N	N	Never	N	N	N/A	N/A	N/A	0	14126	6054	v3
E1218	M	41-45	EoE	Active	Dysphagia		Allergic to Macrolide Antibiotics; hx of skin rash	>40	>40	3	N	Y (omeprazole)	Never	Y - wheat, dairy, soy, nuts	N	N/A	N/A	N/A	26577	0	0	v2
E1178	M	41-45	Non-EoE		Dysphagia, Reflux		Asthma, environmental allergies	rare	rare	0	N	N	Never	N	Y	Flovent	asthma	inhalant	800	0	0	v2
E1172	M	61-65	EoE	Remission	Dysphagia	Resolved	Seasonal allergies; asthma	0	0	0	N	N	Never	N	N	N/A	N/A	N/A	0	1181	3892	v3
E1158	M	51-55	EoE	Remission	Dysphagia	Resolved	None	rare	5	3	N	Y (Omeprazole)	Never	N	N	N/A	N/A	N/A	17611	0	0	v2
E1154	M	21-25	EoE	Active	Dysphagia		Mild asthma, seasonal allergic rhinitis, oral allergy syndrome	N/A	>40	2	N	Y (omeprazole)	Never	N	N	N/A	N/A	N/A	14880	0	0	v2
E1102	M	31-35	EoE	Remission	Excessive belching after eating	Resolved	None	rare	9	1	N	N	Never	N	Y	mometasone	Allergic rhinitis	nasal spray	13900	0	0	v2
E1100	M	26-30	EoE	Active	Dysphagia		Asthma, seasonal allergies (severity unclear)	35	40	2	N	N	Never	N	N	N/A	N/A	N/A	0	17863	10676	v3-dual
E1054	M	36-40	EoE	Active	Dysphagia, Rash (elbows, legs)		Seasonal allergies	rare	32	3	N	N	Former	Y	N	N/A	N/A	N/A	0	27738	12094	v3-dual
E1036	M	56-60	EoE	Active	Reflux		Mild seasonal allergies, PEG allergy, Seborrheic dermatitis	rare	>40	2	N	N	Never	N	N	N/A	N/A	N/A	0	15299	24896	v3-dual
E1021	F	31-35	EoE	Remission	Dysphagia	Resolved	Seasonal allergies, almond allergy	0	0	2	Y (Zyrtec- H1 blocker)	N	Current	Y - wheat, dairy	N	N/A	N/A	N/A	0	5972	7034	v3

## Sheet: key
EREFS (EoE endoscopic reference score)- endoscopist evaluation (0 to 9)
EDEMA	0 (absent)	1 (present; decreased or absent vascularity)
RINGS	0 (absent)	1 (mild; subtle ridges)
		2 (moderate; distinct rings)
		3 (severe; standard scope would not pass)
EXUDATES (white speckles, stiplings)	0 (absent)	1 (mild; <=10% of the mucosal surface area)
		2 (moderate; >10% of the mucosal surface area)
FURROWS (lines and tracks)	0 (absent)	1 (mild; present without depth)
		2 (severe; with depth)
STRICTURES	0 (absent)	1 (present, and if possible the minimum diameter of the esophagus is recorded)
