# Supplementary material for: An esophagus cell atlas reveals dynamic rewiring during active eosinophilic esophagitis and remission
Source: Nat Commun. 2024 Apr 18;15:3344. doi: 10.1038/s41467-024-47647-0 (PMC11026436; doi:10.1038/s41467-024-47647-0)
Supplement: Supplementary file 5 — Supplementary Data 2 [file 41467_2024_47647_MOESM5_ESM.xlsx]

## Sheet: Quiescent basal cell
gene	p_val	avg_log2FC	pct.1	pct.2	p_val_adj
DST	0	2.80017	0.783	0.059	0
KRT15	0	2.54619	0.996	0.658	0
CXCL14	0	2.43312	0.568	0.034	0
FOS	0	2.13417	0.662	0.242	0
KRT14	0	2.01768	0.554	0.143	0
IL1R2	0	1.93654	0.623	0.02	0
IFITM3	0	1.90475	0.78	0.165	0
JUN	0	1.86756	0.577	0.188	0
COL17A1	0	1.84185	0.646	0.024	0
ATP1B3	0	1.77026	0.77	0.187	0
CAV1	0	1.66988	0.622	0.029	0
GPNMB	0	1.64838	0.648	0.058	0
HSPA1A	0	1.5506	0.691	0.302	0
ZFAS1	0	1.49016	0.858	0.437	0
SLC3A2	0	1.46668	0.596	0.109	0
SNHG8	0	1.45683	0.777	0.229	0
GPX4	0	1.39988	0.851	0.425	0
NBEAL1	0	1.38949	0.518	0.227	0
FOSB	0	1.37799	0.515	0.114	0
NAP1L1	0	1.37764	0.755	0.23	0
GLTSCR2	0	1.36994	0.803	0.321	0
THSD4	0	1.33977	0.596	0.072	0
LAMB3	0	1.33965	0.578	0.035	0
POSTN	0	1.33582	0.227	0.015	0
GNB2L1	0	1.32442	0.966	0.7	0
PLCG2	0	1.31114	0.388	0.157	0
SLC7A5	0	1.29618	0.524	0.034	0
NPM1	0	1.26868	0.919	0.505	0
HNRNPA1	0	1.24057	0.88	0.475	0
TSLP	0	1.23624	0.506	0.021	0
EEF1D	0	1.23475	0.899	0.585	0
SLC7A1	0	1.2263	0.61	0.099	0
HLA-B	0	1.22505	0.756	0.303	0
EGR1	0	1.2167	0.473	0.108	0
C12orf57	0	1.21556	0.708	0.191	0
EIF3E	0	1.19733	0.83	0.45	0
BTF3	0	1.1835	0.933	0.663	0
SNHG7	0	1.17481	0.603	0.135	0
APP	0	1.15581	0.572	0.072	0
KTN1	0	1.14784	0.725	0.347	0
CIRBP	0	1.13626	0.748	0.349	0
PTRF	0	1.13498	0.566	0.057	0
LY6E	0	1.12133	0.73	0.295	0
ATF3	0	1.11519	0.346	0.068	0
ZFP36L2	0	1.11473	0.697	0.281	0
B2M	0	1.10964	0.93	0.737	0
LDHB	0	1.10012	0.675	0.198	0
CD74	0	1.09849	0.484	0.092	0
AC090498.1	0	1.09323	0.63	0.321	0
CH25H	0	1.08948	0.432	0.024	0
SLC38A2	0	1.06328	0.597	0.15	0
HSP90AB1	0	1.0525	0.877	0.501	0
SLC1A3	0	1.04786	0.485	0.02	0
TOMM7	0	1.0478	0.854	0.466	0
TIMP1	0	1.04121	0.512	0.051	0
FHL2	0	1.0411	0.528	0.049	0
CD81	0	1.0406	0.544	0.112	0
RBMX	0	1.04	0.646	0.144	0
HSPA2	0	1.03733	0.481	0.041	0
SYNE2	0	1.03318	0.583	0.168	0
EPB41L4A-AS1	0	1.02525	0.581	0.081	0
HLA-A	0	1.02106	0.756	0.363	0
PDLIM1	0	1.01365	0.719	0.325	0
COMMD6	0	1.01287	0.794	0.309	0
UBB	0	1.00581	0.779	0.427	0
ASS1	0	1.00314	0.474	0.043	0
HLA-C	0	0.999445	0.684	0.305	0
FAU	0	0.996876	0.941	0.701	0
EEF1B2	0	0.996092	0.939	0.617	0
EEF2	0	0.984264	0.887	0.572	0
TKT	0	0.974736	0.773	0.294	0
SLC25A6	0	0.967674	0.844	0.467	0
BST2	0	0.962632	0.431	0.053	0
CYR61	0	0.958768	0.321	0.038	0
LIMA1	0	0.955594	0.525	0.112	0
PNRC1	0	0.950935	0.654	0.294	0
TSC22D1	0	0.94192	0.465	0.091	0
ARPC1B	0	0.940139	0.507	0.071	0
NACA	0	0.939491	0.965	0.776	0
PRNP	0	0.934566	0.505	0.055	0
PFDN5	0	0.929797	0.858	0.556	0
IMPDH2	0	0.925825	0.673	0.182	0
TXNIP	0	0.923114	0.667	0.28	0
PNISR	0	0.922984	0.573	0.152	0
IFI16	0	0.913498	0.616	0.152	0
RSL1D1	0	0.911627	0.642	0.157	0
MOXD1	0	0.908855	0.436	0.014	0
LMO4	0	0.907372	0.642	0.253	0
NCOA7	0	0.907151	0.441	0.065	0
N4BP2L2	0	0.900913	0.596	0.165	0
ST13	0	0.885406	0.719	0.374	0
DLK2	0	0.885003	0.417	0.006	0
IER2	0	0.883948	0.533	0.335	0
BTG1	0	0.881436	0.656	0.311	0
BTG2	0	0.880934	0.399	0.066	0
PSME1	0	0.877301	0.721	0.302	0
C6orf48	0	0.873749	0.547	0.11	0
RSL24D1	0	0.868285	0.637	0.188	0
LAPTM4B	0	0.861243	0.481	0.045	0
IGFBP5	0	0.841279	0.362	0.043	0
BCAM	0	0.840608	0.41	0.016	0
SOX2	0	0.838168	0.55	0.134	0
CNIH1	0	0.837259	0.558	0.184	0
EIF3L	0	0.835851	0.7	0.291	0
PTMA	0	0.830916	0.975	0.686	0
SCPEP1	0	0.830143	0.522	0.119	0
NSA2	0	0.828459	0.678	0.273	0
CLU	0	0.822109	0.323	0.027	0
IFI27L2	0	0.817417	0.627	0.173	0
WNT10A	0	0.811201	0.392	0.008	0
HINT1	0	0.805069	0.859	0.54	0
ATP1A1	0	0.799644	0.599	0.151	0
APEX1	0	0.79914	0.586	0.135	0
SESN3	0	0.795093	0.427	0.039	0
NFIC	0	0.794217	0.568	0.136	0
IMPA2	0	0.791913	0.651	0.248	0
DKK3	0	0.778276	0.399	0.013	0
HSPD1	0	0.776742	0.664	0.215	0
ALDH3A2	0	0.774326	0.681	0.317	0
CUTA	0	0.771907	0.611	0.183	0
TP53AIP1	0	0.769976	0.469	0.054	0
FLNA	0	0.769364	0.456	0.064	0
C1R	0	0.768147	0.362	0.013	0
NTRK2	0	0.766324	0.408	0.065	0
KRT8	0	0.760254	0.553	0.204	0
ADH5	0	0.760123	0.557	0.123	0
HSP90AA1	0	0.758088	0.841	0.61	0
PTMS	0	0.756712	0.683	0.251	0
HIGD2A	0	0.751385	0.663	0.281	0
CALD1	0	0.749259	0.448	0.055	0
HIST1H4C	0	0.748644	0.527	0.148	0
WNT4	0	0.745578	0.394	0.075	0
DDX5	0	0.741207	0.681	0.36	0
SOX4	0	0.738783	0.415	0.12	0
C9orf3	0	0.738543	0.631	0.22	0
TOMM20	0	0.736519	0.683	0.291	0
SPATS2L	0	0.733634	0.577	0.215	0
TP63	0	0.73295	0.506	0.104	0
DLL1	0	0.728728	0.369	0.008	0
CLNS1A	0	0.726243	0.587	0.169	0
DEK	0	0.725149	0.581	0.198	0
NME3	0	0.724387	0.508	0.101	0
HSPA1B	0	0.723807	0.549	0.291	0
SVIL	0	0.721312	0.485	0.125	0
NINJ1	0	0.720125	0.403	0.03	0
SOX6	0	0.718219	0.397	0.024	0
UXT	0	0.717153	0.651	0.267	0
TAF1D	0	0.714273	0.565	0.215	0
NOB1	0	0.714024	0.49	0.089	0
GAPDH	0	0.712594	0.971	0.816	0
DNAJA1	0	0.71124	0.538	0.273	0
NR4A1	0	0.709374	0.334	0.051	0
NPR3	0	0.709121	0.369	0.025	0
C19orf48	0	0.70849	0.424	0.055	0
SEPP1	0	0.707038	0.626	0.257	0
RARRES3	0	0.706708	0.403	0.051	0
HSPH1	0	0.705163	0.46	0.149	0
AKAP9	0	0.700622	0.57	0.262	0
LGALS3BP	0	0.700332	0.531	0.119	0
SNCA	0	0.699626	0.328	0.006	0
TNRC6B	0	0.69905	0.475	0.096	0
SEC62	0	0.694235	0.602	0.237	0
FBL	0	0.693383	0.63	0.184	0
CCND2	0	0.691685	0.382	0.029	0
NUCKS1	0	0.69124	0.668	0.234	0
NPC2	0	0.686621	0.671	0.36	0
CCNL1	0	0.684051	0.507	0.233	0
SSR2	0	0.679767	0.597	0.221	0
LUC7L3	0	0.678125	0.567	0.209	0
MYC	0	0.674187	0.416	0.091	0
FUS	0	0.673637	0.554	0.184	0
PARK7	0	0.673026	0.658	0.22	0
SRSF7	0	0.671183	0.589	0.21	0
EIF3G	0	0.668295	0.65	0.264	0
EIF3D	0	0.665582	0.634	0.274	0
ERP29	0	0.665373	0.592	0.225	0
PSMB9	0	0.66325	0.41	0.056	0
CD44	0	0.662283	0.646	0.193	0
HCFC1R1	0	0.659879	0.445	0.089	0
SAA1	0	0.659533	0.185	0.006	0
EIF2A	0	0.658772	0.541	0.157	0
TUBB	0	0.656686	0.624	0.198	0
ETS2	0	0.655455	0.473	0.166	0
MTDH	0	0.655412	0.55	0.152	0
SNRPD2	0	0.652826	0.753	0.31	0
HNRNPH1	0	0.652181	0.592	0.205	0
JAG2	0	0.65144	0.363	0.009	0
ESD	0	0.651067	0.567	0.147	0
COL18A1	0	0.650015	0.372	0.013	0
IGBP1	0	0.649517	0.537	0.226	0
ITGB4	0	0.648798	0.425	0.1	0
ANP32B	0	0.645855	0.678	0.355	0
CAV2	0	0.643297	0.43	0.065	0
TMEM123	0	0.643294	0.504	0.112	0
PPP1R16A	0	0.643215	0.443	0.076	0
BOC	0	0.642003	0.337	0.011	0
CLSTN1	0	0.640509	0.424	0.075	0
NFIX	0	0.639747	0.504	0.12	0
EIF3F	0	0.639016	0.703	0.353	0
GPX1	0	0.637338	0.709	0.37	0
IFITM1	0	0.634834	0.296	0.016	0
PNN	0	0.634625	0.49	0.141	0
GABPB1-AS1	0	0.632158	0.369	0.049	0
FXR1	0	0.630873	0.507	0.164	0
CBR1	0	0.628341	0.688	0.242	0
TLE4	0	0.626709	0.429	0.132	0
EID1	0	0.625166	0.596	0.202	0
METAP2	0	0.623652	0.588	0.204	0
PIK3R1	0	0.623496	0.364	0.048	0
NFIB	0	0.621647	0.382	0.042	0
EIF3M	0	0.621439	0.629	0.242	0
LMAN1	0	0.620198	0.489	0.144	0
CHD9	0	0.61669	0.464	0.094	0
SET	0	0.616395	0.719	0.331	0
TNC	0	0.612442	0.274	0.005	0
IRF1	0	0.61213	0.402	0.136	0
EGFR	0	0.606902	0.425	0.076	0
SYF2	0	0.604651	0.603	0.3	0
HOOK2	0	0.602542	0.449	0.122	0
SOCS3	0	0.601754	0.26	0.021	0
CRTAP	0	0.600922	0.431	0.073	0
UBA52	0	0.600672	0.941	0.747	0
ITGA6	0	0.600371	0.374	0.049	0
NGFRAP1	0	0.59941	0.522	0.17	0
NCL	0	0.598862	0.721	0.29	0
SON	0	0.594989	0.593	0.29	0
CD151	0	0.592532	0.468	0.122	0
ATRX	0	0.59242	0.469	0.141	0
NSRP1	0	0.591824	0.467	0.134	0
HNRNPA0	0	0.591576	0.552	0.191	0
EIF4B	0	0.590837	0.669	0.332	0
DEGS1	0	0.587511	0.39	0.05	0
FAM133B	0	0.587433	0.458	0.147	0
KRTCAP3	0	0.586745	0.395	0.053	0

## Sheet: Basal cell (cycling)
gene	p_val	avg_log2FC	pct.1	pct.2	p_val_adj
KRT14	0	2.622	0.522	0.143	0
TUBA1B	0	2.60962	0.852	0.27	0
HIST1H4C	0	2.60911	0.614	0.148	0
H2AFZ	0	2.52714	0.851	0.318	0
STMN1	0	2.44807	0.719	0.09	0
HMGB2	0	2.23719	0.68	0.204	0
TUBB	0	2.15802	0.753	0.198	0
PTTG1	0	2.03936	0.671	0.118	0
PTMA	0	1.97597	0.993	0.686	0
HMGB1	0	1.94459	0.908	0.494	0
TOP2A	0	1.7882	0.426	0.022	0
CKS2	0	1.72979	0.524	0.079	0
HMGN2	0	1.71509	0.756	0.328	0
UBE2C	0	1.59905	0.357	0.016	0
KIAA0101	0	1.59846	0.516	0.041	0
CCNB1	0	1.55311	0.396	0.025	0
DEK	0	1.52205	0.621	0.198	0
CENPF	0	1.51226	0.37	0.019	0
CENPW	0	1.50923	0.525	0.054	0
CKS1B	0	1.50246	0.552	0.085	0
HNRNPA2B1	0	1.47387	0.794	0.376	0
TUBA1C	0	1.45686	0.693	0.295	0
KRT15	0	1.45413	0.899	0.658	0
DUT	0	1.44383	0.61	0.168	0
RANBP1	0	1.37711	0.639	0.183	0
KPNA2	0	1.37682	0.386	0.059	0
NUSAP1	0	1.3663	0.397	0.017	0
RAN	0	1.36521	0.771	0.349	0
RRM2	0	1.33984	0.363	0.016	0
PCNA	0	1.31938	0.503	0.107	0
HNRNPA1	0	1.30605	0.823	0.475	0
NPM1	0	1.30261	0.871	0.505	0
MKI67	0	1.29807	0.373	0.019	0
TUBB4B	0	1.29759	0.681	0.395	0
NUCKS1	0	1.29345	0.663	0.234	0
KRT5	0	1.28313	0.977	0.55	0
CDK1	0	1.26852	0.353	0.017	0
NCL	0	1.2603	0.731	0.29	0
CALM2	0	1.25051	0.717	0.363	0
LDHB	0	1.24383	0.604	0.198	0
BIRC5	0	1.2182	0.393	0.018	0
PTMS	0	1.21473	0.65	0.251	0
DST	0	1.20038	0.366	0.059	0
HSPD1	0	1.19616	0.638	0.215	0
HSPE1	0	1.18377	0.72	0.311	0
TK1	0	1.17455	0.416	0.027	0
ENO1	0	1.17267	0.85	0.516	0
YBX1	0	1.1704	0.826	0.445	0
NAP1L1	0	1.16489	0.607	0.23	0
ANP32B	0	1.1548	0.66	0.355	0
SLC25A5	0	1.14155	0.809	0.455	0
HSP90AA1	0	1.14082	0.832	0.61	0
SNRPG	0	1.12893	0.684	0.382	0
UBE2S	0	1.11446	0.432	0.134	0
CDC20	0	1.11393	0.319	0.012	0
HSP90AB1	0	1.1101	0.819	0.501	0
NASP	0	1.10746	0.491	0.118	0
CDKN3	0	1.1005	0.343	0.016	0
SNRPB	0	1.0976	0.633	0.291	0
H2AFV	0	1.09626	0.573	0.231	0
H2AFX	0	1.09125	0.408	0.053	0
SRSF3	0	1.09066	0.717	0.391	0
ATP1B3	0	1.07887	0.555	0.187	0
SNRPD1	0	1.07607	0.615	0.204	0
TPX2	0	1.06461	0.334	0.014	0
TKT	0	1.06241	0.707	0.294	0
CBX3	0	1.0583	0.557	0.16	0
SNRPF	0	1.0513	0.681	0.254	0
HINT1	0	1.04214	0.809	0.54	0
LSM5	0	1.03672	0.582	0.176	0
PARK7	0	1.03315	0.628	0.22	0
HSPA8	0	1.03309	0.684	0.434	0
HIST1H1D	0	1.02612	0.245	0.019	0
PTGES3	0	1.01832	0.688	0.373	0
PA2G4	0	1.01225	0.642	0.262	0
GPX4	0	1.01016	0.704	0.425	0
HIST1H1A	0	1.00211	0.227	0.012	0
IFITM3	0	0.997695	0.526	0.165	0
ASPM	0	0.995808	0.281	0.011	0
HNRNPA3	0	0.991031	0.716	0.442	0
PRC1	0	0.988706	0.345	0.023	0
HLA-B	0	0.98351	0.587	0.303	0
SET	0	0.981322	0.68	0.331	0
SRSF7	0	0.979654	0.572	0.21	0
PLP2	0	0.976501	0.651	0.308	0
CCNB2	0	0.975416	0.324	0.016	0
FOS	0	0.97357	0.444	0.242	0
RPA3	0	0.971761	0.494	0.141	0
TYMS	0	0.970123	0.376	0.019	0
HNRNPAB	0	0.968474	0.559	0.181	0
TAGLN2	0	0.967394	0.704	0.311	0
GAPDH	0	0.95983	0.964	0.816	0
FBL	0	0.958088	0.589	0.184	0
EEF1B2	0	0.957541	0.896	0.617	0
TMPO	0	0.953028	0.442	0.12	0
SIVA1	0	0.950843	0.51	0.153	0
MZT2B	0	0.946456	0.696	0.357	0
PFN1	0	0.943404	0.773	0.447	0
SMC2	0	0.943258	0.406	0.043	0
SRSF2	0	0.94146	0.594	0.27	0
PSME2	0	0.941445	0.582	0.2	0
MAD2L1	0	0.937243	0.382	0.024	0
NUDT1	0	0.936363	0.47	0.094	0
LDHA	0	0.931248	0.724	0.398	0
ARL6IP1	0	0.929931	0.414	0.211	0
HIST1H1B	0	0.923146	0.189	0.006	0
PKM	0	0.916253	0.708	0.38	0
HLA-A	0	0.909444	0.618	0.363	0
SNRPD2	0	0.906139	0.69	0.31	0
STRA13	0	0.904839	0.488	0.158	0
HNRNPR	0	0.904032	0.518	0.156	0
FABP5	0	0.902854	0.977	0.686	0
LMNA	0	0.90114	0.663	0.363	0
RBMX	0	0.90009	0.516	0.144	0
LY6E	0	0.898784	0.58	0.295	0
CCT5	0	0.897286	0.551	0.179	0
ATP5G3	0	0.896554	0.806	0.493	0
GNB2L1	0	0.896366	0.915	0.7	0
IMPDH2	0	0.888736	0.576	0.182	0
LSM3	0	0.887532	0.611	0.34	0
NAA38	0	0.886042	0.577	0.228	0
SERBP1	0	0.883773	0.738	0.421	0
DTYMK	0	0.879244	0.409	0.056	0
C1QBP	0	0.877216	0.651	0.264	0
TRMT112	0	0.877001	0.62	0.299	0
SNRPE	0	0.875843	0.589	0.214	0
SFPQ	0	0.870838	0.532	0.21	0
CHCHD2	0	0.866438	0.773	0.535	0
PPIA	0	0.862221	0.9	0.691	0
HNRNPD	0	0.854496	0.544	0.231	0
HNRNPF	0	0.853582	0.569	0.278	0
LSM4	0	0.850681	0.542	0.224	0
PSMA7	0	0.845931	0.71	0.415	0
HLA-C	0	0.839946	0.549	0.305	0
ERH	0	0.836509	0.588	0.219	0
ATP5G1	0	0.835451	0.665	0.278	0
NME1	0	0.83308	0.546	0.169	0
ZWINT	0	0.832252	0.363	0.026	0
HSPA1A	0	0.827477	0.555	0.302	0
CBR1	0	0.826382	0.62	0.242	0
RRM1	0	0.825848	0.402	0.076	0
CAV1	0	0.82271	0.303	0.029	0
PHB2	0	0.819237	0.555	0.198	0
SLC25A6	0	0.818826	0.748	0.467	0
FAU	0	0.8121	0.883	0.701	0
SNRPD3	0	0.811964	0.602	0.256	0
JUN	0	0.806646	0.382	0.188	0
PRKDC	0	0.805883	0.424	0.101	0
ANP32E	0	0.80374	0.399	0.074	0
HNRNPM	0	0.803563	0.589	0.266	0
PSME1	0	0.802485	0.601	0.302	0
PSMA4	0	0.801757	0.572	0.222	0
ILF2	0	0.801418	0.49	0.158	0
C12orf57	0	0.800592	0.533	0.191	0
CKAP2	0	0.79875	0.316	0.036	0
ZFAS1	0	0.798261	0.674	0.437	0
LSM7	0	0.79734	0.572	0.207	0
CCDC34	0	0.794593	0.385	0.054	0
HSP90B1	0	0.794055	0.478	0.181	0
SLC3A2	0	0.793981	0.382	0.109	0
TMEM106C	0	0.793952	0.398	0.085	0
LSM2	0	0.793699	0.477	0.116	0
EEF1D	0	0.790541	0.773	0.585	0
NDUFA4	0	0.78926	0.774	0.513	0
PBK	0	0.787739	0.293	0.007	0
PHGDH	0	0.787067	0.419	0.079	0
PRDX2	0	0.786906	0.718	0.423	0
IMPA2	0	0.784233	0.577	0.248	0
MCM7	0	0.783057	0.351	0.048	0
NDUFS5	0	0.782879	0.73	0.404	0
KIF20B	0	0.780909	0.313	0.022	0
BUB3	0	0.779583	0.432	0.112	0
B2M	0	0.778405	0.873	0.737	0
BANF1	0	0.777399	0.542	0.197	0
DDX39A	0	0.775835	0.399	0.071	0
IFI16	0	0.77517	0.494	0.152	0
FUS	0	0.772476	0.488	0.184	0
GSTO1	0	0.771326	0.508	0.154	0
AKR1C2	0	0.771189	0.352	0.108	0
ID3	0	0.771146	0.378	0.08	0
CXCL14	0	0.769553	0.223	0.034	0
NOP56	0	0.768109	0.436	0.095	0
HMGN1	0	0.764671	0.663	0.417	0
DLGAP5	0	0.764162	0.238	0.007	0
CCNA2	0	0.761939	0.272	0.008	0
C19orf48	0	0.761746	0.399	0.055	0
TIMM13	0	0.759157	0.616	0.265	0
HNRNPDL	0	0.758694	0.51	0.224	0
BTF3	0	0.75595	0.84	0.663	0
UQCRH	0	0.753932	0.79	0.562	0
SYNE2	0	0.753927	0.416	0.168	0
CYC1	0	0.753105	0.593	0.255	0
HMGB3	0	0.752567	0.368	0.067	0
CD81	0	0.752206	0.416	0.112	0
HNRNPU	0	0.750144	0.549	0.267	0
XRCC5	0	0.748127	0.54	0.271	0
UBB	0	0.746518	0.662	0.427	0
EIF5A	0	0.746258	0.708	0.414	0
TOMM7	0	0.746188	0.729	0.466	0
C9orf3	0	0.743653	0.549	0.22	0
ATP5D	0	0.74285	0.736	0.445	0
CYBA	0	0.739862	0.499	0.176	0
HMMR	0	0.737054	0.242	0.006	0
SOD1	0	0.735007	0.641	0.291	0
BCL7C	0	0.734435	0.423	0.091	0
HP1BP3	0	0.733982	0.474	0.209	0
UQCRC1	0	0.731333	0.551	0.237	0
NDUFB10	0	0.730371	0.606	0.314	0
TUFM	0	0.730313	0.566	0.24	0
UBE2T	0	0.728221	0.319	0.021	0
PSMA3	0	0.727779	0.521	0.183	0
CSRP2	0	0.723468	0.526	0.174	0
CCT2	0	0.72326	0.484	0.141	0
SLC25A3	0	0.722673	0.777	0.568	0
ANXA5	0	0.720608	0.461	0.129	0
DDX21	0	0.719793	0.474	0.141	0
PPP1R14B	0	0.718905	0.666	0.349	0
SLIRP	0	0.716411	0.633	0.304	0
MDH1	0	0.716063	0.542	0.242	0
EIF3K	0	0.715933	0.729	0.491	0
MAZ	0	0.714784	0.428	0.11	0
AURKB	0	0.712978	0.252	0.008	0
NMU	0	0.71205	0.476	0.185	0
CACYBP	0	0.709762	0.486	0.197	0
XRCC6	0	0.709728	0.55	0.235	0
TIMM10	0	0.707581	0.457	0.133	0
NDUFB6	0	0.707527	0.532	0.198	0
ATP5A1	0	0.706636	0.675	0.334	0
YWHAH	0	0.705867	0.423	0.111	0
TMA7	0	0.703783	0.778	0.574	0
CFL1	0	0.703182	0.763	0.579	0
EIF4A1	0	0.700765	0.544	0.236	0
CCT6A	0	0.699871	0.524	0.191	0
ATP5B	0	0.699313	0.728	0.495	0
RBBP7	0	0.698671	0.426	0.113	0
CYCS	0	0.697675	0.595	0.288	0
TCP1	0	0.696481	0.486	0.197	0
SNHG8	0	0.695622	0.545	0.229	0
PSMB8	0	0.695498	0.462	0.131	0
COX4I1	0	0.695249	0.815	0.628	0
LSM8	0	0.693659	0.474	0.178	0
SSB	0	0.692788	0.479	0.139	0
MINOS1	0	0.692237	0.599	0.282	0
ANLN	0	0.690378	0.257	0.008	0
DSC3	0	0.690228	0.509	0.198	0
NFIC	0	0.687329	0.457	0.136	0
COL17A1	0	0.687194	0.238	0.024	0
PSMB3	0	0.68704	0.571	0.275	0
HELLS	0	0.685869	0.297	0.022	0
DNMT1	0	0.685244	0.34	0.05	0
PAICS	0	0.684999	0.416	0.082	0
PSMB2	0	0.683952	0.501	0.172	0
SSBP1	0	0.683929	0.602	0.285	0
ATP5J	0	0.683058	0.713	0.424	0
AKR1B10	0	0.682332	0.414	0.143	0
LMNB1	0	0.682298	0.315	0.019	0
APEX1	0	0.680674	0.483	0.135	0
ATP5G2	0	0.680227	0.737	0.505	0
MZT2A	0	0.679752	0.572	0.314	0
GGCT	0	0.679445	0.516	0.206	0
CBX5	0	0.678602	0.408	0.093	0
NUDC	0	0.678295	0.453	0.147	0
CCT8	0	0.678293	0.511	0.185	0
IGFBP2	0	0.678251	0.48	0.177	0
AKR1C1	0	0.67781	0.339	0.077	0
NDUFAB1	0	0.675871	0.589	0.245	0
MAGOH	0	0.674657	0.462	0.136	0
SRRM1	0	0.674635	0.52	0.275	0
HNRNPC	0	0.673806	0.646	0.448	0
ATP1A1	0	0.673184	0.456	0.151	0
POLE3	0	0.673113	0.414	0.092	0
C17orf89	0	0.672639	0.466	0.136	0
GLTSCR2	0	0.670285	0.608	0.321	0
PSMB1	0	0.670045	0.618	0.345	0
ENY2	0	0.669282	0.515	0.192	0
CENPE	0	0.667735	0.226	0.009	0
EIF3F	0	0.666321	0.613	0.353	0
CCT3	0	0.666206	0.519	0.199	0
SLC7A5	0	0.665537	0.264	0.034	0
ATPIF1	0	0.663721	0.635	0.372	0
FOSB	0	0.663326	0.31	0.114	0
RAD21	0	0.663319	0.463	0.271	0
EIF3L	0	0.66317	0.572	0.291	0
NAP1L4	0	0.662907	0.472	0.171	0
YWHAQ	0	0.662892	0.586	0.342	0
PAFAH1B3	0	0.661081	0.418	0.106	0
SUPT16H	0	0.659662	0.394	0.089	0
SNRPC	0	0.659247	0.488	0.16	0
KTN1	0	0.658276	0.508	0.347	0
RHEB	0	0.658152	0.465	0.228	0
MTDH	0	0.657702	0.434	0.152	0
MGST1	0	0.657583	0.501	0.252	0
ANAPC11	0	0.656606	0.553	0.318	0
NDUFB9	0	0.656529	0.577	0.277	0
SRSF10	0	0.655285	0.44	0.13	0
EEF2	0	0.65505	0.776	0.572	0
PHB	0	0.654316	0.503	0.17	0
COMMD6	0	0.652334	0.635	0.309	0
RSL1D1	0	0.652257	0.495	0.157	0
DNAJC9	0	0.651624	0.353	0.051	0
CUTA	0	0.651556	0.492	0.183	0
GPNMB	0	0.650962	0.339	0.058	0
PDCD5	0	0.649774	0.534	0.199	0
ARL6IP4	0	0.649687	0.59	0.317	0
HDGF	0	0.649373	0.494	0.197	0
PPIB	0	0.649342	0.559	0.272	0
TPM3	0	0.64858	0.575	0.346	0
PRMT1	0	0.6483	0.444	0.126	0
CEP55	0	0.647865	0.246	0.006	0
ETFB	0	0.647715	0.584	0.319	0
AC090498.1	0	0.646995	0.506	0.321	0
RNASEH2A	0	0.646419	0.343	0.037	0
PARP1	0	0.64626	0.395	0.083	0
HNRNPK	0	0.646166	0.651	0.438	0
SNU13	0	0.645882	0.56	0.239	0
NCOA7	0	0.645621	0.355	0.065	0
PSMC3	0	0.644645	0.473	0.186	0
SLC7A1	0	0.641294	0.394	0.099	0
SYNCRIP	0	0.640715	0.502	0.215	0
ATP5O	0	0.640045	0.657	0.4	0
HIST1H1E	0	0.639956	0.207	0.034	0
HIGD2A	0	0.639147	0.541	0.281	0
KHDRBS1	0	0.637279	0.462	0.171	0
PPIH	0	0.635626	0.39	0.069	0
SMC3	0	0.635539	0.409	0.128	0
SNRPA1	0	0.630854	0.415	0.118	0
ADH5	0	0.630732	0.449	0.123	0
SHFM1	0	0.630439	0.669	0.429	0
CLIC1	0	0.63042	0.674	0.421	0
CDK4	0	0.630378	0.386	0.072	0
EIF3E	0	0.630129	0.668	0.45	0
S100A2	0	0.629564	0.985	0.819	0
NDUFS8	0	0.628805	0.569	0.25	0
NBEAL1	0	0.62659	0.365	0.227	0
PTN	0	0.625722	0.494	0.178	0
ESD	0	0.625687	0.479	0.147	0
PSMA2	0	0.624943	0.484	0.191	0
UBA52	0	0.624471	0.903	0.747	0
HNRNPA0	0	0.624198	0.479	0.191	0
KRT8	0	0.623762	0.396	0.204	0
LMNB2	0	0.623665	0.3	0.036	0
NACA	0	0.623652	0.92	0.776	0
CCT4	0	0.622503	0.496	0.19	0
NDUFC2	0	0.622234	0.561	0.314	0
COX7C	0	0.621445	0.837	0.632	0
TPR	0	0.621253	0.403	0.128	0
ATP5C1	0	0.62088	0.631	0.347	0
IGFBP5	0	0.618392	0.268	0.043	0
TAF15	0	0.618013	0.457	0.141	0
CLNS1A	0	0.617853	0.495	0.169	0
DDX46	0	0.616575	0.449	0.145	0
FXYD3	0	0.616203	0.757	0.515	0
SLBP	0	0.614984	0.368	0.098	0
NDUFS6	0	0.614745	0.648	0.348	0
IFI27L2	0	0.614646	0.501	0.173	0
PTRF	0	0.614552	0.345	0.057	0
C14orf2	0	0.614335	0.735	0.504	0
POLD2	0	0.614158	0.446	0.133	0
SSRP1	0	0.61268	0.389	0.086	0
C8orf59	0	0.612625	0.567	0.268	0
COX6C	0	0.612023	0.793	0.549	0
BOLA3	0	0.611872	0.431	0.11	0
FDPS	0	0.611353	0.468	0.189	0
MPC2	0	0.610328	0.461	0.14	0
ERP29	0	0.610138	0.491	0.225	0
CRNDE	0	0.610125	0.42	0.12	0
NOP58	0	0.610119	0.406	0.093	0
TPI1	0	0.609064	0.768	0.604	0
PRDX4	0	0.608591	0.425	0.123	0
PDLIM1	0	0.60838	0.547	0.325	0
DNAJA1	0	0.607661	0.476	0.273	0
ATP5L	0	0.607311	0.778	0.598	0
DDX5	0	0.607246	0.58	0.36	0
CCT7	0	0.605992	0.479	0.174	0
EIF3M	0	0.605238	0.538	0.242	0
UXT	0	0.603164	0.535	0.267	0
PNN	0	0.602177	0.405	0.141	0
HSPB11	0	0.601475	0.416	0.107	0
TPRKB	0	0.600892	0.433	0.152	0
ACAT2	0	0.600673	0.376	0.102	0
HMGN3	0	0.600481	0.549	0.246	0
PHPT1	0	0.598595	0.517	0.248	0
CNIH4	0	0.598472	0.43	0.144	0
NDUFV1	0	0.598265	0.522	0.198	0
GADD45GIP1	0	0.598239	0.568	0.228	0
MCM3	0	0.597823	0.308	0.038	0
TOMM20	0	0.596261	0.564	0.291	0
FLNA	0	0.593084	0.345	0.064	0
ATP5I	0	0.592059	0.787	0.531	0
KIF11	0	0.591142	0.244	0.013	0
NDUFB4	0	0.591126	0.641	0.439	0
LY6D	0	0.591124	0.869	0.545	0
PSMB9	0	0.590888	0.35	0.056	0
GMNN	0	0.59059	0.325	0.036	0
SF3B5	0	0.590319	0.571	0.269	0
PSMB5	0	0.589647	0.516	0.243	0
COX6A1	0	0.589418	0.719	0.553	0
NSA2	0	0.588859	0.551	0.273	0
STOML2	0	0.587899	0.486	0.176	0
SMC1A	0	0.587823	0.347	0.073	0
DHFR	0	0.587746	0.268	0.024	0
FAM213A	0	0.587558	0.459	0.169	0
ALDH7A1	0	0.586941	0.433	0.118	0
PFDN2	0	0.586095	0.463	0.186	0
EBNA1BP2	0	0.585794	0.404	0.106	0
C14orf166	0	0.585275	0.545	0.273	0
METAP2	0	0.585132	0.496	0.204	0

## Sheet: Suprabasal
gene	p_val	avg_log2FC	pct.1	pct.2	p_val_adj
SERPINB3	0	2.1245	0.714	0.455	0
CRABP2	0	1.81221	0.784	0.47	0
KRT6B	0	1.80301	0.377	0.199	0
KRT6A	0	1.76194	0.683	0.543	0
TXN	0	1.7609	0.926	0.757	0
GBP6	0	1.70256	0.574	0.283	0
S100A7	0	1.64519	0.159	0.109	0
CALML3	0	1.62981	0.679	0.528	0
KRT4	0	1.58048	0.782	0.625	0
KRT6C	0	1.52267	0.262	0.107	0
DBI	0	1.50927	0.751	0.554	0
SERPINB4	0	1.48208	0.355	0.2	0
LY6D	0	1.4024	0.836	0.508	0
SFN	0	1.39498	0.847	0.615	0
LGALS7B	0	1.39109	0.534	0.359	0
S100A11	0	1.32759	0.959	0.894	0
LGALS7	0	1.30049	0.356	0.219	0
DSC2	0	1.2817	0.34	0.21	0
CSTA	0	1.25492	0.941	0.857	0
AQP3	0	1.25262	0.67	0.544	0
TMSB4X	0	1.23969	0.771	0.683	0
GSTP1	0	1.19497	0.94	0.833	0
HSPB1	0	1.18032	0.943	0.874	0
FABP5	0	1.16468	0.933	0.68	0
DAPL1	0	1.14018	0.552	0.417	0
SERPINB1	0	1.10324	0.554	0.514	0
TSPO	0	1.07275	0.751	0.684	0
PKP1	0	1.06794	0.419	0.343	0
MAL2	0	1.05911	0.428	0.375	0
DSP	0	1.01943	0.624	0.664	0
KRT13	0	0.982033	0.995	0.956	0
S100A2	0	0.969679	0.966	0.841	0
FAM162A	0	0.9677	0.477	0.401	0
USMG5	0	0.961029	0.632	0.606	0
ADH7	0	0.955411	0.408	0.287	0
ATP5I	0	0.955003	0.69	0.592	0
DYNLL1	0	0.953117	0.753	0.702	0
SERF2	0	0.949575	0.772	0.733	0
PERP	0	0.94454	0.784	0.783	0
RAB25	0	0.923717	0.471	0.482	0
PRDX1	0	0.916337	0.799	0.739	0
RHOV	0	0.907688	0.396	0.264	0
LYPD3	0	0.906531	0.365	0.368	0
ATP5E	0	0.88329	0.767	0.741	0
SH3BGRL3	0	0.86655	0.593	0.614	0
COX6C	0	0.864781	0.685	0.618	0
DSG3	0	0.856487	0.329	0.303	0
DEFB1	0	0.850053	0.29	0.185	0
C10orf99	0	0.838703	0.189	0.061	0
TIMM8B	0	0.826855	0.429	0.413	0
UQCRQ	0	0.826525	0.607	0.583	0
CD24	0	0.82348	0.659	0.496	0
NAGK	0	0.821078	0.28	0.176	0
BARX2	0	0.817962	0.273	0.14	0
GUK1	0	0.810433	0.543	0.586	0
PDCD4	0	0.802625	0.396	0.35	0
POLR2L	0	0.802001	0.58	0.538	0
COX7B	0	0.80005	0.664	0.663	0
CLTB	0	0.799339	0.593	0.623	0
CCND1	0	0.792182	0.387	0.325	0
VAMP8	0	0.791391	0.494	0.519	0
NDUFB2	0	0.791341	0.479	0.402	0
TMSB10	0	0.789129	0.832	0.801	0
GJB2	0	0.787073	0.271	0.281	0
NDUFA1	0	0.779195	0.547	0.533	0
IFI27	0	0.772468	0.363	0.359	0
S100A16	0	0.771792	0.804	0.789	0
CAPNS2	0	0.768034	0.293	0.199	0
MYEOV2	0	0.764987	0.449	0.439	0
DYNLT3	0	0.760394	0.245	0.188	0
OST4	0	0.758967	0.537	0.516	0
ROMO1	0	0.754474	0.443	0.483	0
COX7C	0	0.75288	0.753	0.698	0
COX6B1	0	0.751212	0.652	0.669	0
SERPINB5	0	0.747363	0.335	0.265	0
ATP5H	0	0.746894	0.512	0.498	0
S100A14	0	0.74409	0.897	0.86	0
COA3	0	0.73986	0.379	0.324	0
COX5B	0	0.737576	0.661	0.654	0
TRIM29	0	0.735638	0.475	0.496	0
C14orf2	0	0.7317	0.601	0.59	0
APRT	0	0.720471	0.509	0.427	0
MIF	0	0.717433	0.546	0.564	0
NDUFS6	0	0.716587	0.489	0.432	0
NDUFC1	0	0.716079	0.444	0.427	0
PPP1R14B	0	0.714711	0.51	0.423	0
PKP3	0	0.711761	0.398	0.41	0
ATP5J	0	0.710027	0.561	0.518	0
EIF6	0	0.70997	0.435	0.449	0
NDUFS7	0	0.709011	0.436	0.417	0
CHCHD10	0	0.707221	0.447	0.389	0
SLC9A3R1	0	0.705761	0.392	0.391	0
UQCR11	0	0.704202	0.509	0.556	0
SERPINB13	0	0.700939	0.313	0.306	0
ATP5J2	0	0.699832	0.544	0.564	0
LAD1	0	0.698183	0.393	0.395	0
SEC61B	0	0.693645	0.448	0.439	0
JUP	0	0.690155	0.526	0.584	0
PRDX5	0	0.689224	0.589	0.637	0
NDUFB7	0	0.68762	0.49	0.461	0
SEC61G	0	0.683649	0.442	0.454	0
UQCRB	0	0.677268	0.67	0.684	0
TPD52L1	0	0.675056	0.369	0.392	0
C19orf33	0	0.674953	0.538	0.604	0
FAM3B	0	0.670075	0.188	0.096	0
CMPK1	0	0.665035	0.331	0.362	0
ENSA	0	0.663798	0.419	0.452	0
UQCR10	0	0.661505	0.529	0.567	0
ATP5G3	0	0.661112	0.651	0.583	0
NDUFB1	0	0.658419	0.494	0.526	0
EIF5A	0	0.655784	0.541	0.49	0
CYB5A	0	0.654081	0.3	0.223	0
POMP	0	0.653757	0.462	0.461	0
ALDH3A1	0	0.652618	0.575	0.589	0
CD9	0	0.651147	0.624	0.691	0
NFE2L2	0	0.648049	0.523	0.573	0
CIB1	0	0.64351	0.371	0.333	0
NDUFS5	0	0.640302	0.56	0.507	0
CITED4	0	0.63895	0.209	0.119	0
CLIC1	0	0.638652	0.52	0.509	0
MYL6	0	0.63561	0.765	0.784	0
ALDH9A1	0	0.635319	0.326	0.349	0
PTGR1	0	0.634906	0.352	0.353	0
ALDH3B2	0	0.634821	0.194	0.094	0
TMEM141	0	0.625097	0.335	0.314	0
NDUFA4	0	0.623267	0.632	0.606	0
COMT	0	0.62301	0.405	0.374	0
PPIC	0	0.622262	0.246	0.203	0
COX7A2	0	0.620066	0.629	0.666	0
FXYD3	0	0.618159	0.649	0.604	0
NDUFA3	0	0.615463	0.358	0.364	0
CAPG	0	0.61358	0.362	0.38	0
CES2	0	0.613167	0.266	0.27	0
MPZL2	0	0.612015	0.314	0.364	0
FGFBP1	0	0.608232	0.246	0.19	0
ATP5C1	0	0.607582	0.461	0.449	0
PPIA	0	0.60696	0.804	0.754	0
FAM96B	0	0.606417	0.366	0.334	0
ATP5D	0	0.605478	0.584	0.551	0
ATP6V1F	0	0.605418	0.434	0.508	0
SRP14	0	0.603615	0.61	0.651	0
S100A8	0	0.598877	0.925	0.855	0
MDH2	0	0.595696	0.423	0.423	0
GSN	0	0.59369	0.298	0.37	0
ATP5B	0	0.591845	0.565	0.585	0
SLIRP	0	0.590922	0.448	0.407	0
PGAM1	0	0.585434	0.443	0.448	0

## Sheet: Apical cell
gene	p_val	avg_log2FC	pct.1	pct.2	p_val_adj
CRCT1	0	5.84763	0.991	0.277	0
ECM1	0	5.3243	0.986	0.219	0
KRT78	0	5.24985	0.98	0.15	0
FAM25A	0	5.0881	0.837	0.095	0
MAL	0	4.99515	0.992	0.286	0
CNFN	0	4.78488	0.97	0.349	0
SPRR2D	0	4.7816	0.754	0.159	0
TMPRSS11B	0	4.66269	0.963	0.109	0
PSCA	0	4.63427	0.891	0.077	0
MT1G	0	4.57395	0.569	0.181	0
LYPD2	0	4.56813	0.905	0.097	0
EMP1	0	4.49916	0.983	0.407	0
FTH1	0	4.47604	0.992	0.796	0
ERO1A	0	4.42878	0.949	0.198	0
FLG	0	4.4254	0.56	0.049	0
CRNN	0	4.36057	0.968	0.202	0
MUC21	0	4.26903	0.938	0.11	0
S100P	0	4.23158	0.85	0.104	0
CRISP3	0	4.2077	0.839	0.048	0
SPINK7	0	4.20609	0.77	0.068	0
SPRR3	0	4.17376	1	0.671	0
MUC1	0	4.09391	0.883	0.074	0
MXD1	0	4.07228	0.929	0.119	0
DUSP5	0	4.05828	0.882	0.072	0
LCN2	0	3.99977	0.882	0.156	0
EPS8L1	0	3.98976	0.918	0.086	0
TGM3	0	3.95948	0.898	0.106	0
SPRR2A	0	3.90076	0.867	0.29	0
PHLDA1	0	3.89071	0.858	0.123	0
IL1RN	0	3.84207	0.979	0.387	0
SPINK5	0	3.81201	0.975	0.458	0
C15orf48	0	3.80542	0.769	0.091	0
ELF3	0	3.63258	0.907	0.263	0
ADIRF	0	3.60747	0.778	0.257	0
PRSS27	0	3.56775	0.836	0.078	0
TMPRSS11E	0	3.54471	0.861	0.07	0
NEAT1	0	3.46632	0.944	0.462	0
PPL	0	3.414	0.91	0.286	0
SPRR2E	0	3.40341	0.548	0.139	0
QSOX1	0	3.25942	0.801	0.083	0
SCEL	0	3.23532	0.861	0.216	0
HOPX	0	3.23018	0.824	0.338	0
NCCRP1	0	3.18521	0.847	0.086	0
RNASE7	0	3.16126	0.617	0.023	0
SPNS2	0	3.07318	0.801	0.028	0
CYSRT1	0	3.067	0.818	0.148	0
LMO7	0	2.95509	0.791	0.186	0
LYNX1	0	2.95078	0.78	0.139	0
GRPEL2	0	2.93013	0.663	0.078	0
PADI1	0	2.91641	0.757	0.044	0
AIF1L	0	2.9136	0.791	0.045	0
HILPDA	0	2.89657	0.622	0.139	0
TIMP2	0	2.85993	0.766	0.028	0
FAM129B	0	2.85838	0.875	0.293	0
GCHFR	0	2.82419	0.78	0.201	0
LPIN1	0	2.79689	0.764	0.06	0
CLCA4	0	2.79672	0.738	0.129	0
YOD1	0	2.78501	0.706	0.066	0
SPRR1B	0	2.77674	0.709	0.25	0
PRSS8	0	2.72693	0.793	0.197	0
A2ML1	0	2.71739	0.828	0.139	0
TTC9	0	2.69184	0.777	0.099	0
RND3	0	2.68638	0.826	0.309	0
GLUL	0	2.68412	0.636	0.315	0
MTRNR2L12	0	2.67675	0.878	0.541	0
MT2A	0	2.65309	0.655	0.522	0
MT1H	0	2.65146	0.297	0.054	0
SPINT1	0	2.63666	0.824	0.265	0
MALL	0	2.56428	0.823	0.227	0
NDRG2	0	2.56118	0.808	0.174	0
C6orf132	0	2.54974	0.823	0.234	0
MTRNR2L8	0	2.49318	0.837	0.387	0
ANXA11	0	2.4887	0.842	0.347	0
C4orf3	0	2.45735	0.773	0.484	0
SAMD9	0	2.44683	0.732	0.185	0
SASH1	0	2.40204	0.76	0.159	0
TMOD3	0	2.40097	0.812	0.312	0
ZFP36	0	2.39684	0.763	0.266	0
HPGD	0	2.38851	0.744	0.282	0
ZFAND5	0	2.37673	0.765	0.255	0
PRSS22	0	2.33587	0.632	0.09	0
CAMK2N1	0	2.33314	0.683	0.02	0
CEACAM5	0	2.30532	0.657	0.039	0
TRIP10	0	2.27654	0.74	0.122	0
SH3BGRL2	0	2.2648	0.716	0.067	0
C18orf25	0	2.22106	0.705	0.092	0
TP53INP2	0	2.22036	0.657	0.029	0
MUC4	0	2.20807	0.552	0.043	0
CCNG2	0	2.18602	0.702	0.126	0
IL18	0	2.18217	0.746	0.367	0
SERINC2	0	2.17019	0.702	0.136	0
ABLIM1	0	2.16928	0.812	0.306	0
FAM45A	0	2.15419	0.675	0.159	0
EPHA2	0	2.14019	0.668	0.098	0
RP1-122P22.4	0	2.13304	0.626	0.035	0
MT1E	0	2.12695	0.507	0.409	0
PPDPF	0	2.09707	0.845	0.709	0
H2AFJ	0	2.09555	0.743	0.345	0
DHRS9	0	2.09419	0.606	0.013	0
MGAT1	0	2.08346	0.681	0.156	0
GPRC5A	0	2.08257	0.491	0.036	0
C5orf66-AS1	0	2.07307	0.707	0.229	0
SNX9	0	2.071	0.637	0.111	0
SDCBP2	0	2.07031	0.707	0.129	0
SQSTM1	0	2.04046	0.791	0.393	0
B4GALT1	0	2.03991	0.687	0.163	0
RHCG	0	2.03033	0.928	0.529	0
ITPKC	0	2.01577	0.635	0.107	0
PLIN3	0	2.00734	0.759	0.284	0
TMPRSS2	0	1.99447	0.626	0.02	0
DTX2	0	1.97455	0.668	0.154	0
TUFT1	0	1.97118	0.603	0.078	0
UPP1	0	1.9646	0.587	0.143	0
S100A9	0	1.9505	1	0.9	0
SAT1	0	1.94025	0.798	0.521	0
TMPRSS11D	0	1.93692	0.677	0.116	0
KRT80	0	1.93538	0.61	0.028	0
TMEM40	0	1.92051	0.749	0.265	0
CSTB	0	1.91989	0.981	0.891	0
MYO6	0	1.91754	0.69	0.163	0
CSNK1E	0	1.91333	0.666	0.138	0
EPS8L2	0	1.90794	0.715	0.239	0
CD59	0	1.9066	0.762	0.357	0
HSPB8	0	1.90251	0.615	0.061	0
KRT16	0	1.89767	0.76	0.315	0
PRSS3	0	1.89175	0.602	0.053	0
GABRP	0	1.88766	0.619	0.107	0
GALNT1	0	1.8872	0.694	0.189	0
TMBIM1	0	1.88546	0.711	0.205	0
SLURP1	0	1.88044	0.634	0.107	0
ADIPOR2	0	1.87731	0.667	0.135	0
PI3	0	1.87476	0.543	0.115	0
ALDH1A3	0	1.87142	0.571	0.039	0
PIM1	0	1.86975	0.584	0.129	0
ADGRF1	0	1.86248	0.588	0.046	0
C2orf54	0	1.85592	0.693	0.181	0
RAB11FIP1	0	1.85442	0.65	0.14	0
CEACAM6	0	1.84714	0.593	0.058	0
ANKRD37	0	1.84154	0.442	0.141	0
GNA15	0	1.84006	0.678	0.144	0
VPS37B	0	1.83717	0.637	0.09	0
NAMPT	0	1.82949	0.701	0.266	0
ATG9B	0	1.8282	0.591	0.016	0
PELI1	0	1.82619	0.63	0.077	0
DKK1	0	1.82459	0.344	0.01	0
KRT17	0	1.80562	0.477	0.23	0
MLLT4	0	1.80197	0.672	0.175	0
PLAC8	0	1.79937	0.568	0.112	0
MYL12A	0	1.78203	0.764	0.531	0
KLK12	0	1.77068	0.548	0.046	0
FAM214A	0	1.7677	0.619	0.101	0
SPRR1A	0	1.76641	0.45	0.047	0
MUC22	0	1.76025	0.348	0.007	0
PPP1CB	0	1.75267	0.763	0.401	0
NABP1	0	1.7387	0.595	0.147	0
SLPI	0	1.73849	0.723	0.268	0
SRSF5	0	1.7361	0.709	0.367	0
KLK10	0	1.73395	0.663	0.222	0
ZNF431	0	1.7225	0.611	0.132	0
KLK6	0	1.71912	0.273	0.021	0
TNIP1	0	1.71784	0.666	0.158	0
ADM	0	1.71572	0.536	0.128	0
TAX1BP1	0	1.71458	0.713	0.326	0
MTRNR2L1	0	1.70455	0.429	0.113	0
H1F0	0	1.69942	0.603	0.208	0
TMEM127	0	1.683	0.61	0.099	0
RMND5A	0	1.68186	0.646	0.147	0
PHACTR4	0	1.68163	0.617	0.194	0
SESN2	0	1.67977	0.494	0.035	0
FAM83A	0	1.67483	0.558	0.069	0
PAX9	0	1.67264	0.662	0.24	0
PHACTR2	0	1.65903	0.619	0.124	0
MT1M	0	1.65872	0.177	0.038	0
TSPAN6	0	1.65511	0.61	0.128	0
JUNB	0	1.653	0.807	0.438	0
METRNL	0	1.65214	0.639	0.116	0
VSIG10L	0	1.64999	0.595	0.036	0
PRDM1	0	1.64038	0.582	0.034	0
SERTAD2	0	1.63882	0.601	0.138	0
CST6	0	1.63832	0.575	0.02	0
PPP1R3C	0	1.63686	0.43	0.034	0
C1orf116	0	1.63625	0.638	0.141	0
RIOK3	0	1.63299	0.714	0.311	0
ZNF185	0	1.62202	0.702	0.212	0
CLIC3	0	1.61566	0.736	0.214	0
SH3GL1	0	1.6122	0.63	0.17	0
FUT3	0	1.61171	0.592	0.032	0
FAM3D	0	1.60189	0.56	0.039	0
ACADM	0	1.59355	0.643	0.227	0
CITED2	0	1.57517	0.572	0.184	0
ACOX1	0	1.54945	0.628	0.141	0
TOR1AIP2	0	1.5296	0.667	0.209	0
WDR26	0	1.51835	0.603	0.147	0
RFK	0	1.51521	0.508	0.094	0
HMOX1	0	1.50942	0.446	0.012	0
HMGA1	0	1.50866	0.799	0.456	0
SERPINB2	0	1.50814	0.576	0.14	0
UBL3	0	1.50592	0.616	0.161	0
MAFF	0	1.50097	0.571	0.068	0
STK24	0	1.49955	0.692	0.28	0
TICAM1	0	1.49924	0.578	0.054	0
ANXA9	0	1.49029	0.529	0.013	0
DNAJC5	0	1.49007	0.632	0.14	0
MYZAP	0	1.48866	0.561	0.016	0
VMP1	0	1.4853	0.651	0.29	0
RANBP9	0	1.48342	0.591	0.118	0
SECISBP2L	0	1.48136	0.572	0.081	0
SYNPO2L	0	1.4747	0.342	0.007	0
ACTG1	0	1.47376	0.97	0.877	0
SPSB3	0	1.46936	0.618	0.176	0
ARF6	0	1.45922	0.706	0.407	0
PITX1	0	1.45823	0.928	0.74	0
ANXA1	0	1.44765	0.966	0.877	0
SORT1	0	1.4401	0.59	0.049	0
HOTAIRM1	0	1.43089	0.509	0.184	0
PCBP1	0	1.42718	0.719	0.466	0
USP6NL	0	1.42429	0.583	0.065	0
GPT2	0	1.42073	0.604	0.163	0
GIPC1	0	1.42071	0.726	0.327	0
SPRR2F	0	1.415	0.126	0.016	0
SLK	0	1.41115	0.621	0.239	0
ARHGAP27	0	1.41011	0.567	0.062	0
NAPRT	0	1.40048	0.652	0.261	0
CGNL1	0	1.39738	0.526	0.009	0
VSIG2	0	1.39043	0.535	0.012	0
MPRIP	0	1.38818	0.575	0.126	0
RASGEF1B	0	1.38808	0.504	0.053	0
PABPC1	0	1.38565	0.886	0.71	0
KRT19	0	1.38135	0.956	0.695	0
AIM1L	0	1.38066	0.528	0.061	0
GABARAPL2	0	1.37058	0.637	0.336	0
FBXO32	0	1.36523	0.57	0.151	0
ZNRF1	0	1.36399	0.597	0.176	0
NT5C2	0	1.32735	0.588	0.136	0
KPRP	0	1.32001	0.246	0.004	0
OBFC1	0	1.3177	0.545	0.12	0
S100A8	0	1.31704	0.99	0.836	0
ZNF426	0	1.30326	0.497	0.077	0
CPEB4	0	1.30315	0.545	0.091	0
KLK13	0	1.3019	0.51	0.097	0
PTPN3	0	1.29916	0.523	0.098	0
HIST1H2AC	0	1.29668	0.58	0.145	0
GPX3	0	1.29642	0.458	0.047	0
MYEOV	0	1.29552	0.531	0.032	0
PDLIM5	0	1.29437	0.647	0.24	0
KAZN	0	1.29252	0.558	0.126	0
PARD6B	0	1.28687	0.52	0.069	0
TCP11L2	0	1.28396	0.507	0.032	0
VPS4B	0	1.28111	0.661	0.297	0
FAM83D	0	1.28042	0.527	0.152	0
UPK3B	0	1.27804	0.465	0.03	0
IL36A	0	1.27779	0.418	0.008	0
SFTA2	0	1.27761	0.459	0.011	0
TEAD1	0	1.27702	0.527	0.096	0
BLVRB	0	1.27448	0.732	0.507	0
DUOXA2	0	1.27116	0.206	0.007	0
PTK6	0	1.26964	0.602	0.121	0
ALOX12	0	1.26783	0.328	0.015	0
FMO2	0	1.26758	0.493	0.086	0
CPA4	0	1.2634	0.355	0.039	0
SEC24C	0	1.26328	0.462	0.088	0
UBE2G1	0	1.26313	0.601	0.197	0
NDFIP2	0	1.2603	0.633	0.32	0
C20orf24	0	1.25617	0.637	0.328	0
TPD52L2	0	1.25449	0.595	0.18	0
CFLAR	0	1.24844	0.571	0.183	0
MAP1LC3A	0	1.24789	0.52	0.042	0
MAP1LC3B	0	1.24509	0.612	0.261	0
RNF39	0	1.24482	0.448	0.041	0
AIM1	0	1.24275	0.553	0.248	0
OXSR1	0	1.23906	0.555	0.125	0
CHAC1	0	1.23755	0.327	0.008	0
TPRG1	0	1.23319	0.514	0.056	0
ADIPOR1	0	1.2286	0.602	0.223	0
UBE2B	0	1.22661	0.661	0.329	0
RP11-467L13.7	0	1.21946	0.42	0.089	0
CARHSP1	0	1.211	0.624	0.304	0
VAT1	0	1.20977	0.561	0.12	0
LNX1	0	1.20884	0.526	0.06	0
TJP3	0	1.20198	0.489	0.036	0
ZNF812P	0	1.19854	0.444	0.016	0
RASSF5	0	1.19485	0.491	0.067	0
LY6K	0	1.1835	0.436	0.081	0
GPCPD1	0	1.18265	0.43	0.075	0
ACTN4	0	1.18183	0.704	0.369	0
SLC25A23	0	1.18148	0.554	0.154	0
FCHO2	0	1.18026	0.528	0.105	0
MAPK3	0	1.17371	0.543	0.127	0
YPEL3	0	1.1618	0.581	0.192	0
TMEM57	0	1.16146	0.519	0.115	0
ABLIM3	0	1.1602	0.503	0.013	0
NFKBIA	0	1.15902	0.564	0.357	0
LGALS3	0	1.15899	0.795	0.664	0
TOM1	0	1.15896	0.519	0.073	0
KRT7	0	1.15642	0.363	0.038	0
BPGM	0	1.15551	0.278	0.083	0
MARCH5	0	1.15164	0.569	0.187	0
SLC16A3	0	1.15145	0.424	0.027	0
PORCN	0	1.14665	0.356	0.034	0
MAP2K3	0	1.14142	0.522	0.172	0
SUSD6	0	1.1383	0.496	0.119	0
PFKFB2	0	1.13809	0.426	0.047	0
GRHL1	0	1.13789	0.545	0.109	0
UBC	0	1.13596	0.82	0.723	0
PICALM	0	1.13312	0.539	0.15	0
FAM107B	0	1.12415	0.461	0.045	0
RNF223	0	1.12066	0.457	0.015	0
MPZL3	0	1.11866	0.481	0.035	0
SNCG	0	1.11309	0.423	0.035	0
DIO2	0	1.10482	0.361	0.024	0
ARHGAP10	0	1.10406	0.504	0.106	0
PLEKHM1	0	1.10382	0.474	0.063	0
AGFG2	0	1.10304	0.431	0.047	0
HCG22	0	1.09443	0.409	0.007	0
PQLC1	0	1.09157	0.497	0.14	0
RAB9A	0	1.08781	0.525	0.172	0
HBP1	0	1.0867	0.56	0.164	0
HECTD1	0	1.08554	0.57	0.24	0
RNF169	0	1.07798	0.502	0.117	0
MAP2K1	0	1.07776	0.514	0.113	0
MAP3K9	0	1.07638	0.407	0.042	0
MARCH7	0	1.07171	0.578	0.21	0
CLDN7	0	1.07079	0.681	0.326	0
NR1D1	0	1.06957	0.354	0.038	0
ANKRD13A	0	1.0683	0.503	0.11	0
TRNP1	0	1.0639	0.475	0.118	0
ESAM	0	1.06293	0.459	0.009	0
TP53BP2	0	1.0614	0.439	0.075	0
ATP1B1	0	1.06135	0.53	0.255	0
SGTA	0	1.06041	0.431	0.139	0
PMAIP1	0	1.05958	0.518	0.207	0
TP53I11	0	1.05945	0.331	0.04	0
MACC1	0	1.05283	0.465	0.081	0
S100A12	0	1.05174	0.474	0.046	0
EIF4EBP2	0	1.05112	0.583	0.187	0
RAP2B	0	1.05032	0.545	0.201	0
IL1A	0	1.04707	0.305	0.011	0
TTC22	0	1.04428	0.504	0.097	0
RHOF	0	1.04033	0.354	0.021	0
ACTB	0	1.03443	0.943	0.865	0
TPM4	0	1.03179	0.686	0.401	0
EVPL	0	1.03156	0.564	0.205	0
RDH13	0	1.02996	0.491	0.08	0
LYPLA1	0	1.02936	0.621	0.299	0
ABHD5	0	1.029	0.495	0.126	0
YTHDC1	0	1.0279	0.563	0.253	0
TRIM2	0	1.02575	0.387	0.03	0
C10orf54	0	1.02068	0.483	0.163	0
FUT6	0	1.01842	0.477	0.014	0
FBXO34	0	1.01763	0.493	0.115	0
BAIAP2	0	1.01605	0.542	0.251	0
TAB3	0	1.01397	0.457	0.062	0
LRP10	0	1.01289	0.573	0.238	0
ABHD3	0	1.01006	0.452	0.077	0
PADI3	0	1.00904	0.315	0.015	0
CHP1	0	1.00338	0.619	0.252	0
DOCK9	0	1.00061	0.484	0.108	0
IER3	0	0.997793	0.542	0.294	0
B3GNT3	0	0.997464	0.423	0.008	0
CKAP4	0	0.991651	0.432	0.204	0
PDCD6	0	0.991315	0.614	0.402	0
WASL	0	0.99003	0.532	0.18	0
EDN2	0	0.985938	0.172	0.013	0
TIPARP	0	0.985166	0.466	0.111	0
PANX2	0	0.982106	0.33	0.008	0
SCNN1A	0	0.979264	0.486	0.116	0
OSER1	0	0.978355	0.511	0.149	0
RASAL2	0	0.976778	0.486	0.107	0
RP6-65G23.3	0	0.974701	0.485	0.051	0
CAPN5	0	0.971926	0.425	0.014	0
ITGB8	0	0.971686	0.396	0.135	0
CNST	0	0.970924	0.459	0.052	0
IDI1	0	0.967867	0.495	0.198	0
CDKN2AIP	0	0.967422	0.444	0.165	0
PDCD6IP	0	0.967321	0.583	0.255	0
SEC14L1	0	0.963339	0.466	0.09	0
PDZK1IP1	0	0.961751	0.582	0.274	0
ERBB3	0	0.961433	0.497	0.174	0
KIFC3	0	0.958752	0.45	0.015	0
PLSCR1	0	0.958302	0.532	0.165	0
HECA	0	0.958283	0.494	0.129	0
FOXO3	0	0.956815	0.451	0.145	0
GPAT3	0	0.955076	0.39	0.01	0
ZNF365	0	0.937704	0.374	0.004	0
YPEL5	0	0.935046	0.549	0.184	0
BZW1	0	0.934685	0.643	0.363	0
TSC22D2	0	0.932192	0.39	0.07	0
ZDHHC20	0	0.931125	0.478	0.152	0
SBSN	0	0.926544	0.545	0.139	0
UGCG	0	0.925931	0.445	0.148	0
RNF141	0	0.92479	0.585	0.25	0
ISG15	0	0.92443	0.27	0.1	0
C6orf106	0	0.923857	0.442	0.127	0
CD24	0	0.923637	0.781	0.462	0
GADD45B	0	0.923397	0.505	0.205	0
ARRDC3	0	0.922105	0.435	0.135	0
USP53	0	0.922031	0.458	0.127	0
NDUFA4L2	0	0.916778	0.461	0.074	0
EMC3	0	0.916035	0.539	0.246	0
LRG1	0	0.915261	0.416	0.096	0
SPAG1	0	0.91267	0.436	0.021	0
RBMS1	0	0.91229	0.507	0.168	0
RBM47	0	0.909179	0.511	0.215	0
VASN	0	0.909128	0.396	0.013	0
KLK7	0	0.908457	0.257	0.039	0
GMDS	0	0.908308	0.46	0.068	0
KATNBL1	0	0.907815	0.497	0.207	0
FAM102A	0	0.907337	0.431	0.13	0
SAMD4B	0	0.901956	0.421	0.128	0
ARNTL2	0	0.901371	0.504	0.098	0
TACSTD2	0	0.899765	0.754	0.577	0
MROH6	0	0.899071	0.41	0.04	0
CAPN14	0	0.894871	0.509	0.165	0
LINC00152	0	0.893815	0.314	0.057	0
B4GALT5	0	0.892877	0.435	0.102	0
AHCY	0	0.889401	0.575	0.298	0
SDHA	0	0.888477	0.489	0.213	0
ASCC2	0	0.888162	0.441	0.135	0
NFKBIZ	0	0.886085	0.445	0.147	0
PER1	0	0.88498	0.315	0.048	0
RAB5B	0	0.882906	0.515	0.181	0
HIST1H1C	0	0.881384	0.388	0.204	0
TSC22D4	0	0.879363	0.458	0.135	0
EHD1	0	0.879312	0.371	0.067	0
RP11-7K24.3	0	0.876652	0.343	0.046	0
TRIM16	0	0.874147	0.489	0.19	0
C16orf72	0	0.872892	0.486	0.184	0
AREG	0	0.872764	0.343	0.08	0
PSMC6	0	0.871328	0.593	0.314	0
TMEM45B	0	0.86733	0.429	0.053	0
RP11-351J23.1	0	0.865587	0.296	0.007	0
SCNN1B	0	0.862749	0.452	0.097	0
SPRR2B	0	0.860942	0.179	0.004	0
SNX24	0	0.859224	0.485	0.124	0
DMKN	0	0.857141	0.508	0.206	0
TGFB1	0	0.853991	0.339	0.104	0
CLDN4	0	0.852857	0.415	0.143	0
ARL4C	0	0.851547	0.481	0.217	0
PNPLA2	0	0.847939	0.434	0.108	0
HMOX2	0	0.844813	0.5	0.183	0
RHOD	0	0.844188	0.541	0.251	0
GLTP	0	0.843327	0.68	0.401	0
HSBP1L1	0	0.842719	0.536	0.258	0
WWC1	0	0.84066	0.399	0.044	0
SOWAHC	0	0.840059	0.46	0.21	0
FRMD8	0	0.837317	0.431	0.106	0
DUSP1	0	0.836119	0.524	0.242	0
ADAM9	0	0.835934	0.449	0.125	0
DENND2C	0	0.834718	0.459	0.138	0
CTNNAL1	0	0.83292	0.438	0.141	0
CTSV	0	0.831212	0.354	0.088	0
ABHD12	0	0.830567	0.469	0.129	0
CD46	0	0.829804	0.551	0.275	0
SPECC1	0	0.828821	0.429	0.047	0
TMPRSS11A	0	0.828536	0.492	0.142	0
ARRDC1	0	0.827694	0.45	0.133	0
HLCS	0	0.826842	0.337	0.056	0
IVL	0	0.824707	0.462	0.119	0
PPP1R15B	0	0.822547	0.421	0.104	0
CCNI	0	0.822437	0.753	0.516	0
ABHD17C	0	0.820356	0.438	0.128	0
STRADB	0	0.820172	0.426	0.059	0
RBM10	0	0.815927	0.413	0.111	0
MARCKS	0	0.815803	0.638	0.416	0
DCAF12	0	0.810208	0.476	0.114	0
F11R	0	0.806815	0.484	0.199	0
PPP4R1	0	0.806237	0.498	0.206	0
CEACAM7	0	0.804153	0.269	0.004	0
AFF4	0	0.803695	0.475	0.186	0
NPEPPS	0	0.801255	0.515	0.225	0
RP11-841O20.2	0	0.798206	0.354	0.045	0
CANT1	0	0.796372	0.393	0.104	0
PLK3	0	0.795301	0.316	0.081	0
UBE2R2	0	0.794225	0.51	0.202	0
TMEM30A	0	0.794122	0.456	0.174	0
ITCH	0	0.794122	0.475	0.12	0
HES4	0	0.791966	0.414	0.152	0
NCEH1	0	0.789283	0.275	0.04	0
GNAI2	0	0.789241	0.494	0.226	0
CRB3	0	0.788617	0.453	0.114	0
MCL1	0	0.787655	0.576	0.305	0
RAB7A	0	0.780101	0.6	0.326	0
ITSN2	0	0.767473	0.448	0.132	0
MAPK8	0	0.765264	0.419	0.079	0
TMEM59	0	0.763801	0.657	0.446	0
DUSP4	0	0.761915	0.294	0.007	0
GAK	0	0.76161	0.428	0.12	0
KCTD20	0	0.761199	0.463	0.121	0
SLC20A2	0	0.761015	0.392	0.126	0
B3GNT8	0	0.760418	0.354	0.055	0
TJP2	0	0.760233	0.454	0.134	0
CEACAM1	0	0.759223	0.312	0.028	0
UBAP1	0	0.756925	0.463	0.104	0
DUOX2	0	0.754777	0.212	0.032	0
CNOT1	0	0.754063	0.531	0.235	0
CAPN2	0	0.753059	0.59	0.313	0
TSPAN14	0	0.752875	0.467	0.19	0
RP11-532F12.5	0	0.752717	0.482	0.173	0
R3HDM4	0	0.752544	0.397	0.144	0
UBE2H	0	0.751214	0.509	0.228	0
ITPRIP	0	0.749967	0.337	0.062	0
CDS1	0	0.749209	0.44	0.116	0
ASPG	0	0.74716	0.452	0.1	0
FOSL2	0	0.746342	0.548	0.228	0
DIAPH1	0	0.741651	0.437	0.166	0
EPG5	0	0.739733	0.357	0.056	0
TJP1	0	0.739675	0.496	0.219	0
MT1F	0	0.739511	0.114	0.042	0
LCE3E	0	0.73944	0.171	0.004	0
CDC42EP5	0	0.739414	0.427	0.177	0
PVRL4	0	0.735706	0.47	0.137	0
RALA	0	0.735584	0.564	0.331	0
CAP1	0	0.73471	0.59	0.33	0
AVPI1	0	0.733978	0.363	0.085	0
MGLL	0	0.733058	0.497	0.154	0
EHD3	0	0.732676	0.379	0.087	0
HS3ST1	0	0.730776	0.344	0.068	0
ATP6V1C2	0	0.73072	0.381	0.008	0
CCDC64B	0	0.72905	0.453	0.116	0
CNKSR3	0	0.727206	0.361	0.072	0
SRGAP1	0	0.725476	0.361	0.024	0
PEA15	0	0.724894	0.453	0.117	0
CD68	0	0.72347	0.394	0.04	0
SPTAN1	0	0.721192	0.465	0.178	0
ETHE1	0	0.719277	0.512	0.303	0
SHROOM3	0	0.718761	0.373	0.04	0
BNIP3	0	0.718607	0.415	0.078	0
JUND	0	0.716933	0.616	0.321	0
TACC1	0	0.716651	0.443	0.177	0
DGAT1	0	0.716551	0.34	0.113	0
RBPMS	0	0.716315	0.437	0.092	0
RERE	0	0.714954	0.4	0.153	0
NMRK1	0	0.714508	0.459	0.187	0
MTRNR2L10	0	0.71429	0.146	0.045	0
CAST	0	0.71174	0.691	0.507	0
PAPSS2	0	0.710896	0.222	0.047	0
CHMP1B	0	0.710728	0.504	0.236	0
ARHGDIB	0	0.707943	0.425	0.072	0
PIM3	0	0.707282	0.394	0.186	0
CCNDBP1	0	0.70714	0.495	0.2	0
NEDD4L	0	0.70594	0.389	0.079	0
GNE	0	0.705831	0.281	0.018	0
EGLN2	0	0.705561	0.391	0.097	0
UBE2D3	0	0.705357	0.653	0.457	0
ZSWIM4	0	0.704979	0.34	0.026	0
DNAJB1	0	0.704466	0.662	0.407	0
SERPINB6	0	0.703723	0.507	0.214	0
S100A10	0	0.703601	0.829	0.834	0
YWHAG	0	0.703585	0.443	0.249	0
PPP1R15A	0	0.703434	0.548	0.236	0
PLBD1	0	0.703197	0.436	0.12	0
ST3GAL4	0	0.701538	0.364	0.013	0
MCU	0	0.701414	0.395	0.062	0
LPIN2	0	0.700948	0.324	0.025	0
RP11-93B14.9	0	0.700441	0.269	0.003	0
VSIG10	0	0.699866	0.41	0.087	0
MUC20	0	0.69946	0.378	0.018	0
TMEM8A	0	0.698507	0.363	0.047	0
ZNF117	0	0.696856	0.364	0.042	0
GBA	0	0.691745	0.375	0.076	0
ZNF714	0	0.690851	0.297	0.07	0
B3GALT5	0	0.690421	0.23	0.011	0
DNM2	0	0.68913	0.369	0.127	0
CKB	0	0.686339	0.435	0.171	0
PVRL2	0	0.685974	0.393	0.113	0
GNG12	0	0.685945	0.53	0.256	0
RNF10	0	0.684623	0.515	0.207	0
HIST1H2BG	0	0.682107	0.296	0.041	0
LRRC20	0	0.681255	0.242	0.006	0
MIDN	0	0.680353	0.403	0.232	0
NDUFB11	0	0.679509	0.669	0.552	0
RAB11A	0	0.679159	0.643	0.451	0
ARL8B	0	0.677908	0.529	0.23	0
CYP4F35P	0	0.672603	0.283	0.027	0
EEF1A2	0	0.672458	0.255	0.003	0
RNF145	0	0.671725	0.526	0.252	0
SUN1	0	0.668594	0.463	0.168	0
SLC12A6	0	0.666212	0.362	0.082	0
CD55	0	0.665313	0.415	0.117	0
UBE2D1	0	0.66519	0.421	0.121	0
KRT24	0	0.663819	0.213	0.015	0
NPAS2	0	0.662232	0.358	0.052	0
DUSP14	0	0.659198	0.388	0.138	0
EXPH5	0	0.659144	0.395	0.173	0
N4BP1	0	0.657975	0.445	0.191	0
AMOTL2	0	0.654851	0.349	0.084	0
RP11-369C8.1	0	0.654478	0.178	0.003	0
SFT2D2	0	0.653075	0.41	0.155	0
YIPF4	0	0.651708	0.477	0.187	0
TRAF4	0	0.65151	0.388	0.125	0
MAGI3	0	0.651233	0.37	0.098	0
GID8	0	0.647688	0.559	0.274	0
CDKL5	0	0.646084	0.331	0.026	0
PCDH1	0	0.645475	0.293	0.026	0
MTMR3	0	0.643528	0.375	0.069	0
KRT23	0	0.641525	0.188	0.026	0
IL6ST	0	0.640817	0.4	0.158	0
BCR	0	0.640635	0.343	0.088	0
BNIPL	0	0.640505	0.426	0.083	0
ACAA1	0	0.635661	0.507	0.24	0
PDP1	0	0.632526	0.332	0.104	0
PPM1A	0	0.631148	0.431	0.131	0
PDZD2	0	0.628152	0.362	0.078	0
GLMP	0	0.627747	0.326	0.081	0
ANGPTL4	0	0.627339	0.204	0.067	0
CTTNBP2NL	0	0.626874	0.418	0.119	0
HLA-E	0	0.625964	0.661	0.431	0
IER5	0	0.625935	0.48	0.254	0
ASAH1	0	0.623492	0.518	0.245	0
PIK3IP1	0	0.62313	0.323	0.056	0
TAB2	0	0.621384	0.397	0.095	0
STK39	0	0.620366	0.402	0.066	0
SLCO4A1	0	0.617052	0.308	0.005	0
SMIM5	0	0.616927	0.392	0.066	0
SDC4	0	0.616623	0.373	0.225	0
TMEM159	0	0.616231	0.466	0.221	0
ZNF92	0	0.61365	0.266	0.056	0
IFRD1	0	0.611698	0.385	0.187	0
MMP24-AS1	0	0.609737	0.492	0.196	0
ATP6V1D	0	0.609035	0.53	0.27	0
RNF11	0	0.60854	0.474	0.176	0
NRTN	0	0.607223	0.224	0.01	0
PI4K2A	0	0.60479	0.313	0.032	0
SNX33	0	0.604769	0.269	0.05	0
TOB1	0	0.604599	0.459	0.219	0
RNF222	0	0.602423	0.311	0.005	0
SORBS2	0	0.599388	0.344	0.057	0
NCOR2	0	0.598374	0.343	0.14	0
NR1D2	0	0.597236	0.368	0.102	0
PLCXD1	0	0.59625	0.253	0.045	0
CAB39	0	0.593634	0.456	0.159	0
BCL2L1	0	0.593609	0.347	0.071	0
CDC34	0	0.593187	0.391	0.126	0
PLXNB2	0	0.592362	0.41	0.189	0
PWWP2B	0	0.589186	0.355	0.062	0
CRYM	0	0.586649	0.252	0.003	0
