# Supplementary material for: An esophagus cell atlas reveals dynamic rewiring during active eosinophilic esophagitis and remission
Source: Nat Commun. 2024 Apr 18;15:3344. doi: 10.1038/s41467-024-47647-0 (PMC11026436; doi:10.1038/s41467-024-47647-0)
Supplement: Supplementary file 6 — Supplementary Data 3 [file 41467_2024_47647_MOESM6_ESM.xlsx]

## Sheet: a. Macrophages vs. dendritic ce
gene	p_val	avg_log2FC	pct.1	pct.2	p_val_adj
C1QA	0	2.57644	0.96	0.335	0
C1QC	0	2.39705	0.935	0.326	0
C1QB	0	2.55217	0.929	0.321	0
CD52	0	-1.41635	0.141	0.524	0
CTSS	0	1.27157	0.926	0.741	0
CD1A	0	-2.08719	0.135	0.543	0
CD1E	0	-1.68947	0.306	0.654	0
FCER1G	0	1.13114	0.929	0.65	0
FCGR2A	0	1.45193	0.776	0.336	0
FCGR3A	0	1.62756	0.467	0.034	0
CREG1	0	1.39536	0.682	0.249	0
CD207	0	-2.42601	0.046	0.437	0
SLC40A1	0	2.25199	0.637	0.099	0
STAB1	0	2.59265	0.864	0.169	0
DAB2	0	1.65831	0.731	0.255	0
SEPP1	0	3.43907	0.507	0.027	0
TGFBI	0	1.66179	0.858	0.44	0
CD14	0	2.51445	0.831	0.173	0
F13A1	0	1.91196	0.594	0.099	0
LTB	0	-1.66353	0.168	0.519	0
TMEM176B	0	1.39223	0.735	0.196	0
CTSB	0	1.81547	0.932	0.641	0
CTSD	0	2.32655	0.86	0.359	0
MS4A7	0	1.64315	0.725	0.289	0
SLCO2B1	0	1.76649	0.688	0.11	0
CTSC	0	1.713	0.875	0.568	0
NRP1	0	1.44219	0.537	0.056	0
PSAP	0	1.9565	0.951	0.649	0
CD163	0	1.42076	0.457	0.026	0
C3AR1	0	1.24072	0.572	0.111	0
A2M	0	1.71312	0.736	0.277	0
SLC38A1	0	-1.10943	0.109	0.491	0
LACC1	0	1.37005	0.611	0.206	0
ITM2B	0	1.26873	0.965	0.821	0
RNASE1	0	3.2763	0.535	0.02	0
NPC2	0	1.35366	0.954	0.735	0
MAF	0	2.15606	0.704	0.08	0
CD68	0	1.35313	0.791	0.45	0
MAFB	0	1.65996	0.739	0.239	0
CD209	0	1.28112	0.464	0.026	0
PLD3	0	1.59591	0.666	0.143	0
FTL	0	1.55269	0.996	0.946	0
CYBB	1.74188e-319	1.34433	0.792	0.427	5.86908e-315
MARCKS	4.78595e-317	1.12368	0.81	0.416	0
SLC7A7	0	1.07413	0.552	0.12	9.43149e-306
BASP1	5.9522e-305	-1.39115	0.324	0.657	2.00553e-300
SAT1	1.9324e-301	1.07004	0.97	0.836	6.51103e-297
DUSP6	6.82357e-291	1.41836	0.619	0.217	2.29913e-286
GLUL	3.03086e-285	1.37333	0.737	0.334	1.02122e-280
OLFML3	5.43705e-276	1.13156	0.441	0.05	1.83196e-271
CD1C	5.70745e-275	-1.35059	0.25	0.541	1.92307e-270
VSIG4	7.8261e-273	1.45874	0.541	0.119	2.63693e-268
CFP	1.46528e-271	-1.11045	0.174	0.484	4.93712e-267
LYZ	1.52884e-263	1.15128	0.968	0.703	5.15128e-259
CMKLR1	1.40242e-260	0.89075	0.408	0.044	4.72531e-256
ZEB2	1.63161e-260	1.21065	0.72	0.322	5.49755e-256
LAIR1	3.37107e-260	1.03852	0.603	0.194	1.13585e-255
ACP5	2.89771e-252	1.50783	0.703	0.34	9.76354e-248
PMP22	8.83111e-251	0.96436	0.461	0.084	2.97556e-246
CLNK	8.99525e-248	-0.876689	0.008	0.266	3.03086e-243
NAIP	1.72002e-245	1.11514	0.665	0.297	5.79545e-241
TIMP2	1.12016e-244	1.03998	0.628	0.276	3.77425e-240
FYB	7.54637e-244	1.06984	0.731	0.374	2.54267e-239
CD93	1.8614e-243	1.13304	0.638	0.253	6.27181e-239
CCL3	1.14978e-239	1.99304	0.491	0.103	3.87408e-235
ZFP36L1	4.44216e-236	1.13442	0.929	0.757	1.49674e-231
GPR34	3.52587e-232	1.0875	0.566	0.2	1.18801e-227
KCTD12	1.52939e-231	1.1297	0.741	0.442	5.15314e-227
C5AR1	2.18707e-228	0.896122	0.336	0.027	7.3691e-224
OLFML2B	3.68242e-227	0.700479	0.328	0.02	1.24075e-222
ABCA1	9.16945e-223	0.92283	0.435	0.094	3.08956e-218
CDH1	4.77955e-218	-0.88913	0.014	0.242	1.61042e-213
S100B	5.25945e-216	-1.83646	0.492	0.676	1.77212e-211
FGL2	7.04766e-216	0.969692	0.924	0.727	2.37464e-211
MS4A6A	1.39411e-211	0.853973	0.939	0.733	4.69732e-207
GNS	7.63181e-209	0.932342	0.514	0.159	2.57146e-204
HES1	1.46028e-208	1.633	0.456	0.106	4.92027e-204
RNF130	2.78967e-208	0.975132	0.783	0.47	9.39953e-204
PPA1	4.90242e-208	-1.13431	0.474	0.671	1.65182e-203
TMEM176A	2.3996e-207	0.864776	0.609	0.172	8.0852e-203
ADORA3	1.516e-206	0.908025	0.424	0.086	5.10802e-202
SASH1	1.29838e-205	0.643276	0.306	0.022	4.37476e-201
ZFP36L2	1.36798e-205	1.069	0.829	0.555	4.60927e-201
ADAMDEC1	2.06881e-205	0.912321	0.282	0.018	6.97065e-201
ASAH1	4.07924e-204	1.0595	0.627	0.323	1.37446e-199
SCARB2	5.30123e-204	0.788831	0.425	0.088	1.7862e-199
SPRED1	2.67738e-201	0.958665	0.471	0.14	9.02116e-197
DMXL2	3.32529e-200	0.783807	0.352	0.046	1.12042e-195
MMP14	7.41243e-200	0.907854	0.543	0.191	2.49754e-195
ICAM3	7.16575e-198	-0.775159	0.208	0.486	2.41443e-193
CD163L1	8.03789e-197	0.795848	0.259	0.011	2.70829e-192
PLTP	2.03147e-196	0.972736	0.258	0.013	6.84484e-192
MPEG1	2.67766e-193	0.924451	0.725	0.404	9.02212e-189
FCGRT	2.95719e-193	0.96946	0.851	0.643	9.96396e-189
HLA-E	6.36431e-193	0.894659	0.896	0.734	2.14439e-188
C2	3.44843e-191	0.656725	0.24	0.007	1.16191e-186
TREM2	3.7165e-191	0.900561	0.352	0.046	1.25224e-186
GIMAP4	5.68314e-191	0.82528	0.465	0.124	1.91488e-186
MERTK	9.73329e-190	0.835451	0.364	0.067	3.27953e-185
MSR1	1.21043e-188	0.813931	0.3	0.04	4.07842e-184
ITGB5	5.6068e-187	0.736631	0.394	0.076	1.88915e-182
AIF1	9.40581e-187	0.821957	0.947	0.801	3.16919e-182
AOAH	1.95658e-186	0.952159	0.546	0.206	6.59249e-182
TLR10	3.67092e-186	-0.647618	0.077	0.325	1.23688e-181
TTYH3	9.79043e-185	0.914349	0.502	0.186	3.29879e-180
CFD	3.46679e-181	1.05335	0.393	0.096	1.1681e-176
IER3	5.46684e-178	1.46726	0.636	0.329	1.842e-173
ITGA9	6.32899e-177	0.623606	0.296	0.027	2.13249e-172
LILRB2	7.18199e-177	0.816008	0.407	0.085	2.4199e-172
APOE	9.83358e-177	1.35792	0.274	0.027	3.31333e-172
ITGAV	7.76717e-176	0.800877	0.434	0.13	2.61707e-171
UTRN	1.41955e-173	0.928254	0.559	0.243	4.78304e-169
LSP1	2.2012e-170	-0.908023	0.674	0.82	7.41673e-166
HLA-DQB2	5.30781e-169	-1.63726	0.254	0.517	1.78841e-164
AP2A2	1.10391e-167	0.850433	0.459	0.158	3.7195e-163
SERPINA1	1.57385e-167	0.979043	0.614	0.264	5.30293e-163
SOD2	1.12729e-166	1.3046	0.632	0.371	3.79831e-162
CCR1	1.33576e-166	0.774878	0.397	0.088	4.50071e-162
C15orf48	1.50043e-166	-1.37083	0.281	0.576	5.05555e-162
NISCH	2.47643e-166	0.781692	0.423	0.116	8.34407e-162
CCL4	3.38719e-166	1.80383	0.431	0.14	1.14128e-161
GFRA2	7.88248e-165	0.669715	0.297	0.032	2.65592e-160
PRNP	1.23941e-164	0.856422	0.504	0.21	4.17606e-160
C12orf75	1.97575e-164	-1.19105	0.127	0.351	6.6571e-160
CD81	7.50193e-164	0.882657	0.791	0.553	2.5277e-159
CTSL	1.10491e-163	0.839698	0.363	0.071	3.72289e-159
LIPA	1.26401e-163	1.07759	0.612	0.287	4.25894e-159
AP1B1	6.70872e-162	0.867459	0.612	0.333	2.26044e-157
ARHGAP18	2.75684e-161	0.86516	0.652	0.363	9.28891e-157
LAMP1	1.43163e-160	0.883112	0.504	0.19	4.82373e-156
RB1	2.08153e-160	0.855408	0.708	0.447	7.0135e-156
EEF1B2	2.00825e-159	-0.775549	0.847	0.892	6.7666e-155
NET1	1.43494e-157	-0.647349	0.065	0.288	4.8349e-153
CYFIP1	3.45488e-157	0.833577	0.545	0.273	1.16409e-152
FCGR1A	5.96592e-156	0.678101	0.246	0.019	2.01016e-151
CEBPB	2.60302e-155	0.985164	0.581	0.303	8.77063e-151
GIMAP7	2.88174e-155	0.769443	0.429	0.114	9.70974e-151
SLC7A8	6.15661e-154	0.660003	0.223	0.012	2.07441e-149
TACSTD2	4.30642e-151	-1.54551	0.134	0.387	1.45101e-146
TLR2	2.02012e-150	0.679849	0.365	0.089	6.80658e-146
NRG1	3.41767e-150	0.642648	0.285	0.027	1.15155e-145
SMCO4	1.21301e-149	-0.696195	0.277	0.503	4.0871e-145
MGAT4A	1.49319e-149	0.780185	0.51	0.218	5.03115e-145
LGALS2	3.74079e-149	-1.17341	0.299	0.483	1.26042e-144
TLR4	1.00711e-148	0.602437	0.334	0.073	3.39335e-144
LGMN	1.07976e-148	1.1821	0.506	0.234	3.63815e-144
TBXAS1	1.11797e-147	0.841285	0.608	0.326	3.76689e-143
ITPR2	1.79539e-146	0.85136	0.659	0.392	6.0494e-142
GPNMB	1.01596e-144	1.09374	0.225	0.023	3.42319e-140
SGPL1	2.54943e-144	0.784108	0.479	0.19	8.59004e-140
CXCL2	1.94902e-142	1.52034	0.265	0.044	6.56701e-138
FPR3	2.32313e-142	0.866241	0.674	0.351	7.82756e-138
SH3PXD2B	1.90354e-141	0.608379	0.322	0.066	6.41379e-137
MS4A4A	5.99574e-141	0.800026	0.382	0.119	2.0202e-136
VIM	4.49227e-139	-0.667253	0.934	0.944	1.51363e-134
CD36	2.23082e-138	0.888634	0.488	0.188	7.51652e-134
RHOC	5.4527e-138	-0.693849	0.289	0.513	1.83723e-133
CTSZ	6.71564e-138	0.863639	0.895	0.748	2.26277e-133
CTSA	1.84767e-136	0.741626	0.522	0.234	6.22556e-132
RAB31	3.2621e-135	0.854261	0.686	0.428	1.09913e-130
SPN	1.80837e-134	-0.819597	0.298	0.534	6.09312e-130
CEBPD	3.11602e-134	0.919305	0.611	0.329	1.04991e-129
DUSP1	1.3588e-133	0.902106	0.857	0.645	4.57834e-129
NCF1	1.8439e-131	0.873643	0.682	0.435	6.21283e-127
CXCL3	1.90657e-131	1.54583	0.208	0.018	6.42399e-127
ADAP2	9.70268e-131	0.84462	0.616	0.376	3.26922e-126
PLXDC2	4.31271e-130	0.799186	0.652	0.4	1.45312e-125
FRMD4A	5.48388e-130	0.651692	0.394	0.117	1.84774e-125
TNFSF13B	4.35097e-129	0.750529	0.543	0.251	1.46601e-124
HINT1	1.43067e-128	-0.763816	0.751	0.826	4.82049e-124
MMP9	1.637e-128	1.15068	0.333	0.097	5.5157e-124
TFEC	3.77884e-127	0.611925	0.411	0.121	1.27324e-122
AHR	3.83716e-127	0.835324	0.689	0.47	1.29289e-122
GPR155	5.26251e-127	0.695749	0.302	0.074	1.77315e-122
ACTG1	7.78009e-127	-0.66769	0.944	0.952	2.62142e-122
PRDM1	7.79286e-127	0.901467	0.435	0.173	2.62573e-122
MCOLN2	1.19276e-125	-0.706724	0.107	0.334	4.01887e-121
HEXB	2.00407e-124	0.765911	0.632	0.367	6.75252e-120
TMIGD3	4.03212e-121	0.707115	0.234	0.033	1.35858e-116
CD63	5.61647e-121	0.789849	0.877	0.726	1.89241e-116
LAPTM5	9.01988e-121	0.704513	0.924	0.813	3.03916e-116
IFNGR2	2.37989e-119	0.773213	0.624	0.369	8.01881e-115
GRN	5.79478e-119	0.701541	0.909	0.788	1.95249e-114
QKI	1.82908e-117	0.708141	0.734	0.535	6.1629e-113
MFSD1	1.15177e-116	0.720971	0.66	0.435	3.88079e-112
DAPP1	6.72469e-116	-0.790575	0.226	0.427	2.26582e-111
ATP6V1B2	9.28473e-116	0.707565	0.576	0.315	3.1284e-111
IGF1	1.31531e-114	0.808579	0.408	0.16	4.43181e-110
AKR1B1	1.38987e-114	0.750958	0.585	0.335	4.68302e-110
TNFRSF1B	9.5891e-114	0.660864	0.513	0.24	3.23095e-109
PTAFR	3.02268e-112	0.695124	0.473	0.191	1.01846e-107
GAA	4.98634e-112	0.604829	0.446	0.192	1.6801e-107
SPIB	1.40198e-111	-0.601555	0.028	0.191	4.72382e-107
NEAT1	1.77552e-111	0.890392	0.93	0.799	5.98243e-107
IDO1	2.23324e-110	-0.787438	0.007	0.133	7.52467e-106
FUCA1	1.55937e-109	0.866951	0.418	0.186	5.25413e-105
FOS	7.53726e-109	0.653206	0.921	0.751	2.5396e-104
METTL7A	8.79075e-108	0.765415	0.537	0.28	2.96196e-103
GABARAPL2	1.23549e-107	-0.733911	0.499	0.654	4.16287e-103
PLA2G7	3.92556e-107	0.614126	0.262	0.054	1.32268e-102
APLP2	1.17196e-106	0.713103	0.615	0.389	3.94881e-102
PKIB	1.76055e-106	-0.698734	0.532	0.656	5.93201e-102
CYBA	5.23043e-106	0.586692	0.963	0.871	1.76234e-101
OLR1	6.12788e-105	0.73083	0.361	0.134	2.06473e-100
GM2A	1.42515e-104	0.696185	0.496	0.27	4.8019e-100
NDRG2	1.86639e-103	-0.720427	0.421	0.576	6.28862e-99
LAT2	3.33174e-103	0.664288	0.555	0.293	1.1226e-98
TRIM14	1.52934e-102	0.58501	0.384	0.137	5.15294e-98
BMP2K	1.71048e-102	0.656533	0.497	0.267	5.76329e-98
HBEGF	8.11177e-99	0.778855	0.282	0.084	2.73318e-94
COLGALT1	2.05375e-98	0.669381	0.481	0.233	6.91992e-94
CRIP1	3.28713e-98	-1.19522	0.208	0.431	1.10757e-93
PLAU	3.95106e-97	0.680253	0.356	0.133	1.33127e-92
ARRB2	6.51888e-97	0.643509	0.661	0.428	2.19647e-92
LAMP2	1.07829e-96	0.657822	0.55	0.33	3.6332e-92
GATM	6.73182e-96	0.642392	0.368	0.168	2.26822e-91
PARM1	9.89345e-96	-0.589216	0.211	0.416	3.3335e-91
C10orf54	1.33622e-94	0.704517	0.651	0.401	4.50227e-90
S100A6	3.79585e-94	-0.70204	0.858	0.882	1.27897e-89
LPAR6	3.33407e-93	0.605019	0.692	0.452	1.12338e-88
RNASE6	2.44823e-92	0.666779	0.799	0.611	8.24907e-88
CANX	1.61019e-91	0.65686	0.752	0.575	5.42536e-87
S100A10	4.96117e-91	-0.720707	0.849	0.878	1.67162e-86
RPN2	5.70772e-91	0.716997	0.71	0.522	1.92316e-86
SDCBP	4.54893e-90	0.639326	0.724	0.537	1.53272e-85
CXCL8	2.14644e-89	1.28096	0.411	0.198	7.23223e-85
PLEK2	2.50528e-89	-0.631025	0.081	0.223	8.4413e-85
TMSB10	2.9689e-89	-0.611367	0.974	0.969	1.00034e-84
FAM129A	3.61296e-88	-0.611826	0.201	0.378	1.21735e-83
PECAM1	3.65732e-88	0.621728	0.457	0.223	1.2323e-83
BST2	6.08188e-88	0.693804	0.691	0.494	2.04923e-83
CXCL1	1.24153e-86	1.10861	0.132	0.008	4.18323e-82
CLEC7A	9.34234e-86	0.609247	0.712	0.511	3.14781e-81
NCF4	2.63493e-85	0.612624	0.586	0.371	8.87812e-81
CCND2	2.14335e-84	-0.63557	0.204	0.377	7.22179e-80
JUN	5.32121e-84	0.976932	0.782	0.598	1.79293e-79
ATP6AP2	3.34289e-83	0.616731	0.695	0.51	1.12635e-78
ANKH	5.79384e-83	0.606265	0.426	0.226	1.95218e-78
IL10	1.15231e-82	0.698655	0.161	0.021	3.88258e-78
CX3CR1	2.32645e-82	0.606209	0.35	0.146	7.83874e-78
CCL4L2	4.26506e-82	1.25164	0.276	0.114	1.43707e-77
CAMK1	9.82539e-82	0.632924	0.571	0.315	3.31057e-77
PRDX1	2.16272e-81	0.613121	0.773	0.619	7.28706e-77
FCGR2B	1.17347e-79	0.687786	0.665	0.409	3.95387e-75
RNASET2	1.61608e-79	0.667421	0.786	0.61	5.44521e-75
FCGBP	6.24066e-79	-1.75269	0.09	0.245	2.10273e-74
TMBIM6	3.51842e-78	0.589767	0.895	0.784	1.1855e-73
HEXA	7.18281e-78	0.599056	0.582	0.372	2.42018e-73
NCOA4	3.02807e-77	0.588811	0.594	0.4	1.02028e-72
CCL3L3	4.38594e-76	1.15658	0.205	0.056	1.4778e-71
MRC1	7.71587e-76	0.896633	0.362	0.141	2.59978e-71
CLEC9A	3.98907e-74	-0.632783	0.026	0.125	1.34408e-69
TNFAIP3	8.90018e-74	1.05033	0.489	0.314	2.99883e-69
LAMP3	1.35051e-73	-0.966051	0.05	0.168	4.55041e-69
SNX3	3.43171e-73	-0.734234	0.698	0.743	1.15628e-68
CECR1	3.39512e-72	0.592239	0.63	0.43	1.14395e-67
CCL22	7.70885e-72	-1.83772	0.014	0.12	2.59742e-67
LGALS3	1.8459e-70	0.671103	0.665	0.414	6.21958e-66
RHOB	3.71995e-69	0.675464	0.35	0.175	1.2534e-64
KLF2	3.52927e-68	0.644318	0.28	0.111	1.18915e-63
IL1B	7.0254e-68	1.07791	0.528	0.347	2.36714e-63
HSP90AA1	1.12529e-67	0.766512	0.964	0.881	3.79155e-63
NAP1L1	1.07869e-66	-0.595997	0.799	0.826	3.63455e-62
HSPA1A	8.18937e-66	0.617781	0.931	0.769	2.75933e-61
EGR1	1.32917e-65	0.882697	0.485	0.302	4.4785e-61
WDFY4	7.73311e-65	-0.617597	0.197	0.307	2.60559e-60
BCAP31	1.1609e-64	0.591215	0.637	0.465	3.91152e-60
BRI3	1.30811e-64	0.599576	0.738	0.575	4.40753e-60
FSCN1	1.56427e-62	-1.45784	0.066	0.193	5.27065e-58
NAMPT	6.59077e-62	0.641458	0.633	0.467	2.22069e-57
ZNF331	1.90737e-61	0.630387	0.488	0.271	6.42671e-57
FCER1A	2.67934e-58	-0.803949	0.548	0.666	9.02778e-54
CST7	3.00997e-58	-0.737898	0.22	0.373	1.01418e-53
HSP90B1	2.05551e-57	0.60331	0.793	0.651	6.92584e-53
APOC1	4.08781e-55	0.770284	0.269	0.143	1.37735e-50
HMOX1	5.29171e-55	0.608735	0.48	0.303	1.78299e-50
SPP1	5.72543e-55	2.31242	0.111	0.028	1.92912e-50
RUNX3	7.53673e-52	-0.597419	0.589	0.65	2.53943e-47
TXN	1.18231e-50	-1.33477	0.609	0.694	3.98368e-46
FTH1	1.78081e-45	0.591601	0.984	0.958	6.00027e-41
HLA-DQA2	5.03955e-45	-0.840962	0.312	0.499	1.69803e-40
PLCG2	2.54082e-39	-1.25415	0.449	0.539	8.56105e-35
NFKBIA	4.84394e-37	0.703599	0.668	0.578	1.63212e-32
RGCC	3.29313e-35	-0.737062	0.202	0.308	1.10959e-30
DNAJB1	5.64574e-35	0.64902	0.785	0.633	1.90227e-30
MARCKSL1	2.45608e-32	-1.28875	0.491	0.54	8.27551e-28
HSPH1	2.72129e-29	0.645618	0.747	0.6	9.16911e-25
GLO1	5.31717e-23	0.599464	0.454	0.369	1.79157e-18
BIRC3	1.12566e-08	-0.625238	0.193	0.244	0.000379279

## Sheet: b. SPP1+ macrophage DE genes
gene	p_val	avg_log2FC	pct.1	pct.2	p_val_adj
FTH1	5.24311e-80	3.43247	1	0.984	1.76661e-75
SLC11A1	3.98923e-61	2.08636	0.815	0.075	1.34413e-56
MS4A6A	8.01389e-55	-2.51206	0.6	0.945	2.7002e-50
SLC16A10	5.24065e-54	2.14192	0.769	0.039	1.76578e-49
THBS1	1.3982e-46	3.40158	0.662	0.064	4.71109e-42
EREG	1.33424e-43	3.19934	0.677	0.051	4.49558e-39
BTG1	9.97584e-42	2.28489	0.969	0.633	3.36126e-37
CXCL16	1.40813e-39	1.51123	0.985	0.614	4.74454e-35
SPP1	5.93776e-39	4.62507	0.785	0.099	2.00067e-34
GAPDH	4.1674e-38	1.78424	1	0.91	1.40416e-33
VMO1	7.29172e-38	2.28301	0.862	0.281	2.45687e-33
SDC2	5.13475e-37	1.78502	0.815	0.183	1.7301e-32
SOD2	5.75159e-34	2.20119	0.954	0.627	1.93794e-29
SRGN	1.37169e-30	1.41986	1	0.922	4.62176e-26
C15orf48	1.46413e-30	2.96929	0.8	0.271	4.93323e-26
C1QA	1.39588e-29	-1.86007	0.815	0.963	4.70327e-25
MT2A	1.65249e-29	4.04545	0.723	0.189	5.56789e-25
GK	2.30351e-29	1.60808	0.815	0.159	7.76144e-25
CST7	2.0937e-28	1.85169	0.738	0.211	7.0545e-24
TIMP1	7.6477e-28	2.16113	0.969	0.654	2.57682e-23
EPB41L3	9.7598e-28	1.22673	0.769	0.387	3.28847e-23
MIF	1.9477e-25	2.17423	0.908	0.379	6.56259e-21
CST3	2.39892e-25	-0.970153	0.985	0.982	8.08291e-21
FGL2	2.66846e-25	-1.71108	0.677	0.929	8.9911e-21
ALDOA	7.61578e-25	1.31684	0.985	0.765	2.56606e-20
ARID5B	1.07625e-24	1.1617	0.523	0.083	3.62631e-20
CYTIP	1.42921e-24	1.39441	0.769	0.264	4.81559e-20
ANPEP	4.75508e-24	1.12645	0.723	0.206	1.60218e-19
AREG	1.69196e-23	2.97185	0.508	0.1	5.7009e-19
FPR1	3.52606e-23	1.15958	0.6	0.103	1.18807e-18
VCAN	7.95439e-23	1.35075	0.431	0.063	2.68015e-18
CTSC	2.22307e-22	-1.82935	0.523	0.881	7.49042e-18
NAMPT	2.26301e-22	1.54421	0.969	0.627	7.625e-18
IGSF6	1.86585e-21	-1.70077	0.246	0.731	6.28679e-17
CD44	3.71445e-21	1.4828	0.923	0.628	1.25155e-16
BNIP3	3.91336e-21	1.30761	0.631	0.121	1.31857e-16
AIF1	3.95049e-21	-1.0294	0.877	0.949	1.33108e-16
SLC2A3	1.06392e-20	1.71839	0.892	0.458	3.58479e-16
BASP1	1.35182e-19	1.23108	0.692	0.317	4.55483e-15
C1QC	4.11567e-19	-1.21227	0.846	0.936	1.38673e-14
MNDA	4.27913e-19	-1.404	0.385	0.739	1.44181e-14
SYTL3	6.35322e-19	0.887218	0.354	0.061	2.14065e-14
S100A10	7.83192e-19	1.23823	0.969	0.846	2.63889e-14
LST1	1.359e-18	-1.04704	0.754	0.874	4.57902e-14
SLC16A6	2.10379e-18	1.15585	0.277	0.045	7.08851e-14
CLEC4E	2.1438e-18	0.898086	0.385	0.046	7.22333e-14
PLAUR	2.5632e-18	1.51563	0.908	0.504	8.63644e-14
IL7R	3.19558e-18	1.70694	0.538	0.138	1.07672e-13
FCER1A	3.90218e-18	-2.38559	0.246	0.553	1.3148e-13
OLFML3	5.9427e-18	-1.2632	0.046	0.448	2.00233e-13
VEGFA	1.33346e-17	1.36482	0.769	0.269	4.49297e-13
AQP9	2.37079e-17	0.629933	0.246	0.005	7.98815e-13
FAM26F	2.42054e-17	-1.29639	0.292	0.687	8.15578e-13
C1QB	2.62285e-17	-1.38301	0.831	0.931	8.83745e-13
DDIT4	4.90748e-17	1.29017	0.708	0.269	1.65353e-12
TNFRSF1B	5.09577e-17	1.05878	0.769	0.509	1.71697e-12
VIM	7.38076e-17	0.733214	1	0.933	2.48687e-12
SLC40A1	8.89449e-17	-2.13292	0.154	0.646	2.99691e-12
ADAM8	1.5134e-16	1.15981	0.754	0.373	5.09924e-12
CYBB	3.58813e-16	-1.49482	0.4	0.799	1.20899e-11
NEAT1	3.87597e-16	1.01713	1	0.929	1.30597e-11
GLUL	4.64855e-16	1.15973	0.954	0.733	1.56628e-11
HLA-DPA1	5.13932e-16	-1.04074	1	0.993	1.73164e-11
TUBA1B	5.68127e-16	-1.22913	0.662	0.883	1.91425e-11
PLIN2	7.17067e-16	1.49201	0.585	0.276	2.41609e-11
CPVL	7.89869e-16	-1.67094	0.338	0.746	2.66139e-11
RAB13	8.29803e-16	1.05383	0.631	0.225	2.79594e-11
MPEG1	1.16244e-15	-1.63189	0.262	0.733	3.91674e-11
KCNE1	1.45806e-15	0.650138	0.231	0.021	4.91279e-11
IL1R2	2.97994e-15	1.72398	0.277	0.09	1.00406e-10
TPI1	3.29757e-15	1.03343	0.969	0.811	1.11108e-10
KYNU	3.85679e-15	0.841689	0.646	0.243	1.29951e-10
P2RY13	4.45274e-15	-1.17455	0.015	0.456	1.50031e-10
RAPGEF1	5.80013e-15	0.828805	0.677	0.352	1.95429e-10
LDHA	8.04988e-15	1.24575	0.892	0.643	2.71233e-10
ELL2	8.4234e-15	0.970601	0.4	0.072	2.83818e-10
NDRG1	8.94542e-15	0.937588	0.631	0.283	3.01407e-10
YWHAH	1.06415e-14	-0.861372	0.646	0.861	3.58556e-10
HLA-DMB	1.11503e-14	-1.06632	0.569	0.867	3.75699e-10
IL4I1	1.37551e-14	1.41805	0.477	0.12	4.63465e-10
SATB1	1.4644e-14	0.958673	0.631	0.248	4.93415e-10
ARL4C	1.85121e-14	1.14678	0.862	0.524	6.23747e-10
SLCO2B1	3.85206e-14	-1.47924	0.215	0.696	1.29791e-09
MT1E	3.88328e-14	1.74458	0.354	0.053	1.30843e-09
SLC16A3	4.18026e-14	1.14382	0.923	0.644	1.4085e-09
CYBA	4.35456e-14	-0.742125	0.923	0.963	1.46723e-09
ERO1A	6.85386e-14	1.00044	0.738	0.376	2.30934e-09
SAT1	7.41552e-14	1.02585	1	0.97	2.49858e-09
SIPA1L1	7.5661e-14	0.719122	0.431	0.158	2.54932e-09
SH3BP5	7.79096e-14	0.837676	0.462	0.157	2.62508e-09
BNIP3L	1.73641e-13	0.985857	0.846	0.513	5.85066e-09
FCER1G	1.82482e-13	0.912969	1	0.928	6.14855e-09
ZNF395	1.83264e-13	0.701472	0.338	0.043	6.17489e-09
ITM2C	2.30104e-13	-1.03217	0.046	0.42	7.75313e-09
METRNL	3.13543e-13	0.826241	0.631	0.3	1.05645e-08
S100A8	3.24941e-13	2.14019	0.892	0.494	1.09486e-08
MXD1	3.75516e-13	1.13061	0.862	0.327	1.26526e-08
MT1X	4.04455e-13	2.89641	0.523	0.214	1.36277e-08
BCAT1	4.37076e-13	0.805356	0.446	0.097	1.47268e-08
CD86	4.38025e-13	1.02731	0.862	0.606	1.47588e-08
SAMSN1	6.18481e-13	0.984941	0.846	0.519	2.08391e-08
SLC7A11	7.74263e-13	1.03287	0.215	0.019	2.6088e-08
ARRDC3	1.02164e-12	1.03683	0.615	0.2	3.44232e-08
DNASE1L3	1.11838e-12	-2.44507	0.031	0.465	3.76826e-08
GSTO1	1.62212e-12	0.855726	0.831	0.565	5.46557e-08
SLC25A5	2.51144e-12	-0.915274	0.646	0.744	8.46206e-08
CTSB	2.70461e-12	0.732944	0.969	0.931	9.11293e-08
GLIPR1	2.95301e-12	-1.05438	0.4	0.714	9.94988e-08
TRIM14	3.00391e-12	-0.879366	0.015	0.39	1.01214e-07
MT1F	3.37098e-12	1.41465	0.292	0.052	1.13582e-07
RGS1	3.84926e-12	1.18278	0.985	0.732	1.29697e-07
IL1RN	3.86809e-12	1.71717	0.662	0.266	1.30332e-07
CPD	4.8288e-12	0.747394	0.431	0.148	1.62701e-07
ATP13A3	6.37348e-12	0.91005	0.692	0.391	2.14748e-07
CX3CR1	6.55884e-12	-0.903896	0.046	0.356	2.20993e-07
SLC39A8	7.0666e-12	0.79609	0.569	0.19	2.38102e-07
HLA-DRB1	7.13794e-12	-0.842752	0.985	0.988	2.40506e-07
CXCR4	1.25189e-11	1.38119	0.677	0.264	4.21813e-07
GPNMB	1.472e-11	0.87565	0.677	0.217	4.95975e-07
PDPN	2.05696e-11	0.616443	0.215	0.025	6.93073e-07
CARD9	2.40813e-11	-0.754743	0.031	0.37	8.11395e-07
HK2	2.63459e-11	0.908223	0.446	0.185	8.877e-07
ITM2B	2.74078e-11	-0.869659	0.969	0.965	9.23479e-07
RHBDF2	3.01055e-11	0.706357	0.477	0.124	1.01438e-06
TFRC	3.06783e-11	1.29406	0.538	0.31	1.03367e-06
TYMP	3.51659e-11	0.818792	0.954	0.815	1.18488e-06
GIMAP7	3.99534e-11	-0.904708	0.031	0.436	1.34619e-06
S100A9	4.29138e-11	1.73776	0.954	0.671	1.44594e-06
C20orf27	4.4416e-11	-0.654062	0.077	0.377	1.49655e-06
OLR1	4.6931e-11	1.11276	0.769	0.354	1.58129e-06
PLD4	4.76871e-11	-0.863166	0.092	0.418	1.60677e-06
CARD16	6.00411e-11	1.18287	0.708	0.382	2.02303e-06
VAMP8	6.56455e-11	-0.643229	0.754	0.841	2.21186e-06
PLSCR1	7.43304e-11	0.85975	0.754	0.462	2.50449e-06
NDUFA4	8.25364e-11	-0.845797	0.692	0.786	2.78098e-06
CEBPB	8.44365e-11	1.00428	0.908	0.575	2.845e-06
SMOX	8.67034e-11	0.771154	0.415	0.142	2.92138e-06
STAB1	9.41021e-11	-1.46273	0.585	0.869	3.17068e-06
MARCKS	9.58383e-11	-1.4042	0.538	0.815	3.22917e-06
DUT	1.05321e-10	-0.87458	0.154	0.446	3.5487e-06
GNA13	1.1641e-10	0.86578	0.692	0.349	3.92231e-06
SMIM3	1.17069e-10	0.595285	0.369	0.083	3.94453e-06
HES1	1.59506e-10	-1.8565	0.154	0.462	5.3744e-06
FGD2	1.63709e-10	-0.892182	0.046	0.443	5.51603e-06
CYP1B1	1.89533e-10	0.917431	0.231	0.034	6.38611e-06
ACSL4	1.89921e-10	0.648794	0.585	0.375	6.3992e-06
AOAH	1.91616e-10	-1.11138	0.185	0.553	6.45632e-06
PPT1	1.96318e-10	-0.859171	0.477	0.729	6.61474e-06
TREM1	1.98639e-10	0.716999	0.277	0.06	6.69296e-06
GRINA	2.85886e-10	0.73474	0.738	0.473	9.63265e-06
GRN	3.0521e-10	-0.84665	0.831	0.911	1.02837e-05
ACSL1	3.38224e-10	0.704309	0.354	0.109	1.13961e-05
PHACTR1	3.45218e-10	-0.894654	0.138	0.419	1.16318e-05
CSTB	3.53318e-10	0.799255	0.985	0.81	1.19047e-05
C5AR1	4.16873e-10	1.01351	0.677	0.33	1.40461e-05
CEBPD	4.32759e-10	0.793951	0.877	0.606	1.45814e-05
DUSP4	6.38885e-10	0.911092	0.354	0.058	2.15266e-05
CD1E	7.19493e-10	-0.986939	0.046	0.311	2.42426e-05
VASH1	7.87916e-10	-1.04184	0.169	0.537	2.6548e-05
ATP5A1	8.23414e-10	-0.849173	0.354	0.61	2.77441e-05
HIPK2	8.90587e-10	0.662703	0.538	0.278	3.00074e-05
SDS	9.89741e-10	1.31376	0.477	0.13	3.33483e-05
P4HA1	9.91675e-10	0.67242	0.615	0.308	3.34135e-05
AVPI1	1.05428e-09	0.797772	0.415	0.078	3.55229e-05
RNASE1	1.0733e-09	0.663847	0.8	0.53	3.61639e-05
HSPA8	1.11263e-09	-1.05645	0.738	0.864	3.7489e-05
CTSS	1.16823e-09	-1.01495	0.846	0.928	3.93622e-05
SAP30	1.40871e-09	0.720606	0.354	0.222	4.7465e-05
PGK1	1.42154e-09	0.836195	0.923	0.725	4.78973e-05
RGCC	1.45647e-09	1.38955	0.631	0.194	4.90742e-05
FCGRT	1.47757e-09	-0.8886	0.754	0.853	4.97854e-05
CLEC5A	1.49997e-09	0.895655	0.523	0.295	5.054e-05
HBEGF	1.58282e-09	1.01306	0.723	0.274	5.33316e-05
CORO1A	1.7791e-09	-0.714056	0.477	0.653	5.99451e-05
HSP90AB1	2.08866e-09	-1.03946	0.769	0.891	7.03753e-05
F13A1	2.1162e-09	-1.32904	0.277	0.599	7.13033e-05
PLCB2	2.26561e-09	-0.831003	0.046	0.386	7.63373e-05
HMGB1	2.30874e-09	-1.12246	0.8	0.865	7.77907e-05
GIMAP4	2.35306e-09	-0.826867	0.138	0.471	7.9284e-05
FRMD4A	2.38654e-09	-0.813403	0.062	0.399	8.0412e-05
HIST1H2AC	2.90236e-09	0.668861	0.292	0.087	9.77923e-05
RALA	2.90437e-09	0.738454	0.508	0.266	9.78598e-05
GFRA2	3.11916e-09	-0.743471	0.015	0.302	0.000105097
TGFBI	3.12264e-09	0.882183	0.954	0.856	0.000105214
C4orf3	3.94235e-09	0.904119	0.877	0.621	0.000132834
LTC4S	4.36087e-09	-0.654716	0.108	0.289	0.000146935
GLIPR2	4.46534e-09	0.748897	0.369	0.131	0.000150455
PSME2	4.54615e-09	-0.751473	0.277	0.55	0.000153178
CXCL3	4.6921e-09	2.12808	0.615	0.201	0.000158096
TLR7	5.55449e-09	-0.671509	0.046	0.333	0.000187153
JAML	5.56383e-09	-1.09889	0.585	0.787	0.000187468
UPP1	6.12719e-09	0.764593	0.538	0.241	0.00020645
ATP5E	7.19048e-09	-0.609488	0.969	0.957	0.000242276
GPR34	7.2695e-09	-0.931636	0.308	0.571	0.000244939
CREM	7.55021e-09	1.17925	0.662	0.262	0.000254397
IFI16	9.58462e-09	-0.94413	0.354	0.626	0.000322944
CD109	1.00735e-08	0.585618	0.323	0.087	0.000339416
CLEC10A	1.02818e-08	-1.13013	0.6	0.792	0.000346436
MT1G	1.23741e-08	2.83538	0.277	0.083	0.000416932
LACC1	1.26359e-08	-1.23077	0.231	0.617	0.000425753
C5AR2	1.37968e-08	0.75939	0.369	0.147	0.00046487
YWHAB	1.40599e-08	-0.846862	0.585	0.784	0.000473736
CDKN1A	1.55985e-08	0.888811	0.8	0.355	0.000525576
SPATS2L	1.57534e-08	-0.731988	0.108	0.412	0.000530796
RGS10	1.58745e-08	-0.658437	0.8	0.847	0.000534876
ATF5	1.60152e-08	0.874375	0.523	0.239	0.000539615
LY86	1.82584e-08	-0.674534	0.2	0.45	0.000615198
ST14	1.85364e-08	-0.811304	0.185	0.501	0.000624565
PSMA4	1.91761e-08	-0.731268	0.231	0.526	0.000646121
PID1	2.03181e-08	0.681093	0.369	0.146	0.000684599
FKBP1A	2.13276e-08	-0.611716	0.585	0.728	0.000718611
VAPA	2.47564e-08	0.632001	0.831	0.571	0.000834142
PYCARD	2.49164e-08	-0.640784	0.508	0.659	0.000839533
ITGB7	2.56615e-08	-0.720525	0.169	0.418	0.000864638
RNF144B	2.57637e-08	0.684349	0.477	0.174	0.000868081
CARD19	2.63451e-08	0.854934	0.508	0.221	0.000887671
ITPR2	2.69247e-08	-1.17603	0.323	0.665	0.0009072
IFITM2	2.81714e-08	0.867919	0.538	0.223	0.000949207

## Sheet: c. PLAC8+ macrophage DE genes
gene	p_val	avg_log2FC	pct.1	pct.2	p_val_adj
SEPP1	2.75186e-160	-3.3731	0.113	0.612	9.2721e-156
PLAC8	3.79621e-124	1.61825	0.714	0.191	1.27909e-119
RNASE1	2.44341e-112	-2.43998	0.268	0.606	8.23283e-108
MARCKS	1.25843e-97	-1.11162	0.704	0.839	4.24014e-93
A2M	1.42914e-97	-1.05492	0.572	0.78	4.81533e-93
SH3BGRL3	2.04903e-75	0.803559	0.967	0.802	6.90401e-71
PLTP	7.19052e-73	-1.03529	0.072	0.308	2.42277e-68
MAF	4.64896e-70	-1.03888	0.629	0.724	1.56642e-65
DAB2	3.89266e-67	-0.966798	0.7	0.74	1.31159e-62
IGF1	1.24933e-66	-0.951085	0.217	0.459	4.20949e-62
MSR1	1.99105e-64	-0.82082	0.115	0.349	6.70864e-60
CD163	1.80115e-60	-1.01568	0.337	0.489	6.06879e-56
PPA1	4.26077e-59	0.778097	0.791	0.389	1.43563e-54
S100A4	1.05785e-57	0.765708	0.968	0.844	3.56434e-53
VSIG4	1.56859e-57	-0.874919	0.397	0.579	5.28519e-53
CD163L1	1.17274e-55	-0.765835	0.126	0.295	3.95143e-51
LGALS2	4.21508e-54	1.0078	0.597	0.22	1.42023e-49
S100A6	2.97816e-53	0.639154	0.972	0.827	1.00346e-48
FCGR2A	8.88731e-52	-0.744552	0.773	0.776	2.99449e-47
SLCO2B1	1.18712e-50	-0.807042	0.679	0.69	3.99988e-46
PLD3	1.8687e-50	-0.722693	0.641	0.672	6.29639e-46
NRP1	3.2395e-49	-0.718712	0.478	0.553	1.09152e-44
COTL1	1.3331e-46	0.586547	0.982	0.878	4.49175e-42
GATM	2.02336e-45	-0.707496	0.229	0.404	6.81752e-41
ADAMDEC1	3.18286e-44	-0.683417	0.188	0.308	1.07243e-39
CD48	8.78174e-44	0.678061	0.723	0.351	2.95892e-39
MARCKSL1	9.14422e-44	0.759589	0.782	0.413	3.08105e-39
PRELID1	4.10071e-43	0.705527	0.85	0.533	1.38169e-38
SERPINF1	5.06552e-43	-0.626141	0.472	0.557	1.70678e-38
ALDH2	9.69677e-42	0.702293	0.882	0.599	3.26723e-37
RUNX3	2.30162e-35	0.681296	0.829	0.525	7.75508e-31
GPNMB	8.04082e-35	-1.05549	0.096	0.26	2.70927e-30
CTSD	1.43407e-34	-0.760539	0.896	0.851	4.83197e-30
CD1E	1.502e-32	0.725048	0.564	0.237	5.06085e-28
STAB1	2.37213e-32	-0.658922	0.903	0.853	7.99266e-28
FLNA	7.18709e-32	0.677816	0.644	0.291	2.42162e-27
FOLR2	8.53101e-31	-0.665579	0.033	0.141	2.87444e-26
LYZ	1.77854e-28	0.595765	0.994	0.961	5.99261e-24
APOE	7.09121e-28	-0.988042	0.155	0.306	2.38931e-23
FUCA1	1.14059e-27	-0.679445	0.386	0.426	3.8431e-23
TOP2A	3.23871e-27	-0.649425	0.036	0.1	1.09125e-22
CTSB	1.2616e-25	-0.615402	0.973	0.921	4.25084e-21
STMN1	1.76703e-25	-0.780998	0.306	0.34	5.95383e-21
LPAR6	1.11575e-24	-0.599847	0.676	0.696	3.7594e-20
CLEC10A	7.14162e-24	0.601899	0.933	0.75	2.4063e-19
MS4A7	6.52719e-23	-0.780845	0.738	0.722	2.19927e-18
GLO1	5.01978e-22	0.834252	0.667	0.397	1.69137e-17
PTGS2	1.08794e-20	0.604845	0.612	0.348	3.66571e-16
SLC40A1	2.06679e-20	-0.88242	0.64	0.637	6.96383e-16
LGMN	8.43136e-20	-0.869025	0.513	0.504	2.84086e-15
HMGB2	1.19489e-17	-0.683775	0.436	0.386	4.02605e-13
CXCL1	2.68163e-17	-0.937165	0.055	0.153	9.03547e-13
TIMP1	2.67137e-15	0.722741	0.851	0.609	9.00091e-11
CCL13	1.64425e-14	-0.621104	0.027	0.1	5.54013e-10
FCGBP	1.82207e-10	-0.680229	0.038	0.104	6.13929e-06
CCL4	1.02161e-09	-0.874465	0.403	0.439	3.44221e-05
SPP1	1.85418e-09	-2.151	0.058	0.125	6.24748e-05
MT2A	3.79159e-09	-1.0679	0.176	0.205	0.000127754

## Sheet: d. cDC2A vs. cDC2B DE genes
gene	p_val	avg_log2FC	pct.1	pct.2	p_val_adj
FCER1G	9.00473e-75	-2.50399	0.265	0.913	3.03405e-70
LYZ	6.30264e-72	-3.35888	0.667	0.943	2.12361e-67
CLEC10A	3.15302e-71	-2.21327	0.294	0.901	1.06238e-66
MNDA	4.92948e-60	-2.05942	0.039	0.722	1.66094e-55
PSAP	1.57783e-57	-2.03849	0.353	0.807	5.31634e-53
FPR3	6.92139e-55	-1.55601	0.029	0.613	2.33209e-50
FCGR2B	5.44073e-53	-1.8116	0.059	0.666	1.8332e-48
CPVL	4.30302e-50	-1.71496	0.471	0.835	1.44986e-45
FTL	3.10082e-47	-1.81587	0.971	0.992	1.04479e-42
TGFBI	1.45721e-46	-1.58466	0.108	0.653	4.90994e-42
C12orf75	4.28143e-45	1.94635	0.765	0.309	1.44258e-40
PDGFRB	6.1364e-45	1.02485	0.471	0.006	2.0676e-40
LGALS3	9.84604e-45	-1.63328	0.078	0.609	3.31752e-40
CD3E	2.20506e-44	1.33661	0.559	0.018	7.42974e-40
HLA-DPA1	3.75066e-42	-0.954425	1	0.998	1.26375e-37
SERPINA1	4.1044e-41	-1.28909	0	0.51	1.38294e-36
HLA-DPB1	7.07141e-41	-1.00033	1	0.998	2.38264e-36
C1QB	4.91882e-40	-3.23716	0.01	0.579	1.65735e-35
C1QA	1.5554e-39	-3.27128	0.02	0.6	5.24075e-35
COTL1	2.62699e-39	1.12529	0.99	0.952	8.85138e-35
NPC2	9.76364e-39	-1.75905	0.765	0.922	3.28976e-34
C1QC	1.3378e-37	-3.1003	0.02	0.557	4.50757e-33
HLA-DQB1	1.42284e-37	-1.14468	0.98	0.986	4.79411e-33
ATP10A	2.86643e-37	1.06843	0.539	0.039	9.65814e-33
CYFIP2	3.22864e-37	0.997494	0.598	0.05	1.08786e-32
ANXA2	4.67275e-37	-1.18007	0.549	0.814	1.57444e-32
C10orf54	2.41312e-36	-1.21796	0.137	0.622	8.13077e-32
LTB	7.08458e-35	1.84468	0.922	0.483	2.38708e-30
CST3	1.03958e-34	-1.59828	1	0.995	3.50275e-30
MFAP3L	4.87433e-33	0.61916	0.324	0.002	1.64236e-28
CLNK	1.07775e-32	1.06151	0.696	0.103	3.63137e-28
ANKRD55	2.45695e-32	0.829044	0.618	0.064	8.27846e-28
FCGR2A	4.21535e-32	-1.12461	0.049	0.494	1.42032e-27
MTA3	1.32735e-30	0.921679	0.588	0.073	4.47237e-26
IL22RA2	1.68958e-28	1.4412	0.529	0.056	5.69286e-24
ACOX1	8.64614e-28	1.18463	0.755	0.281	2.91323e-23
CD63	1.15304e-27	-1.17459	0.794	0.828	3.88505e-23
LBH	3.28277e-27	0.962121	0.598	0.099	1.1061e-22
ACTN1	9.01647e-27	-0.91207	0.255	0.57	3.03801e-22
TNFSF13B	1.7679e-26	-0.822681	0.039	0.422	5.95676e-22
HLA-A	3.97275e-26	-0.847378	0.941	0.929	1.33858e-21
CD74	4.86944e-26	-0.804716	1	0.998	1.64071e-21
TSPO	9.24741e-26	-0.956801	0.186	0.573	3.11582e-21
SORL1	1.07141e-25	-0.963313	0.02	0.393	3.61001e-21
AOAH	1.0845e-25	-0.732495	0.02	0.379	3.65412e-21
MPEG1	1.1934e-25	-0.974858	0.118	0.476	4.02103e-21
CDH1	1.2531e-25	1.1041	0.657	0.126	4.22219e-21
TYMP	1.67315e-25	-1.18903	0.725	0.827	5.6375e-21
AXL	2.2768e-25	-1.01243	0.48	0.748	7.67146e-21
HLA-DRB1	2.79211e-25	-0.920465	0.99	0.991	9.40774e-21
HLA-B	3.41345e-25	-0.932881	0.931	0.959	1.15013e-20
A2M	3.4589e-25	-1.24849	0.059	0.468	1.16544e-20
SFTPD	4.73107e-25	0.658391	0.471	0.049	1.59409e-20
SERPINF1	5.25924e-25	-1.03169	0.127	0.53	1.77205e-20
HIP1	1.64416e-24	0.974188	0.686	0.218	5.53983e-20
MYL9	2.91999e-24	0.900473	0.412	0.049	9.8386e-20
C1orf54	5.23843e-24	-0.934663	0.039	0.436	1.76504e-19
ALOX5AP	7.28758e-24	-1.51481	0.52	0.861	2.45548e-19
CLEC7A	7.644e-24	-0.991613	0.343	0.641	2.57557e-19
FCER1A	1.52862e-23	-1.68036	0.52	0.88	5.15054e-19
CD81	1.36179e-22	-0.83164	0.627	0.658	4.58843e-18
HLA-DRA	1.46045e-22	-0.664518	1	0.999	4.92084e-18
MAFB	1.81644e-22	-1.07724	0.02	0.384	6.12031e-18
CSF1R	2.34364e-22	-0.894387	0.49	0.697	7.89667e-18
LPAR3	2.65533e-22	0.599208	0.294	0.006	8.94687e-18
BASP1	3.45774e-22	0.984834	0.951	0.67	1.16505e-17
C10orf128	3.66344e-22	-0.695224	0.039	0.361	1.23436e-17
AHNAK	6.96299e-22	-0.970233	0.147	0.499	2.34611e-17
NOTCH4	7.03509e-22	0.795912	0.382	0.048	2.3704e-17
TIMP1	2.57457e-21	-1.24523	0.618	0.806	8.67477e-17
RP11-1143G9.4	2.62063e-21	-1.57343	0.206	0.566	8.82996e-17
PPM1J	6.40045e-21	0.604129	0.431	0.042	2.15657e-16
IL1B	7.26664e-21	-1.7994	0.176	0.535	2.44842e-16
MMP14	8.16637e-21	-0.587706	0.01	0.294	2.75158e-16
STAB1	1.15064e-20	-0.952694	0.039	0.351	3.87697e-16
LDHB	1.94975e-20	0.872896	0.814	0.497	6.56948e-16
GNAO1	3.31002e-20	0.759508	0.539	0.11	1.11528e-15
FAM107B	4.97643e-20	1.00735	0.745	0.297	1.67676e-15
FCGRT	6.09605e-20	-0.829309	0.657	0.772	2.054e-15
TNFRSF1B	6.58848e-20	-0.59375	0.059	0.356	2.21992e-15
CTSS	8.38344e-20	-0.901222	0.784	0.851	2.82472e-15
HLA-DMA	2.19642e-19	-0.789852	0.922	0.912	7.40062e-15
AFF3	4.58245e-19	0.762214	0.48	0.094	1.54401e-14
CD14	5.06532e-19	-1.29715	0.01	0.321	1.70671e-14
TPM2	7.19688e-19	0.785647	0.343	0.047	2.42492e-14
CD93	1.09152e-18	-0.678947	0.078	0.379	3.67778e-14
S100A11	1.11869e-18	-0.739671	0.951	0.947	3.76933e-14
TSPAN33	2.4453e-18	-0.675284	0.186	0.445	8.23919e-14
S100A10	3.18837e-18	-0.820132	0.882	0.936	1.07429e-13
KCTD12	7.56752e-18	-0.770629	0.451	0.592	2.5498e-13
ZEB2	9.44039e-18	-0.790285	0.294	0.53	3.18085e-13
FAM65B	1.168e-17	0.692195	0.461	0.077	3.93546e-13
CEBPA	1.30613e-17	-0.642922	0.069	0.356	4.40089e-13
CDH17	2.69387e-17	0.969984	0.735	0.244	9.07671e-13
PIK3R6	3.09637e-17	0.803849	0.588	0.156	1.04329e-12
ERCC1	1.07008e-16	0.766205	0.804	0.463	3.60553e-12
PRDM1	1.29415e-16	-0.763012	0.039	0.283	4.36051e-12
H2AFY	1.64337e-16	0.671516	0.961	0.834	5.53717e-12
PECAM1	4.41344e-16	-0.600289	0.059	0.336	1.48706e-11
RAB31	5.53231e-16	-0.76496	0.422	0.582	1.86406e-11
CXCL16	6.92156e-16	-0.73553	0.382	0.625	2.33215e-11
GAS2L3	8.51663e-16	0.712231	0.598	0.175	2.86959e-11
FGL2	8.96038e-16	-0.792819	0.902	0.897	3.01911e-11
TYROBP	1.08519e-15	-0.878827	0.99	0.971	3.65643e-11
MMP12	1.2518e-15	-2.33415	0.059	0.359	4.21783e-11
PLXDC2	1.34439e-15	-0.596965	0.451	0.572	4.52979e-11
ALOX15	2.03085e-15	-0.88625	0	0.217	6.84276e-11
KCNMB1	2.54138e-15	0.753797	0.755	0.376	8.56292e-11
CLEC5A	2.99111e-15	-0.677501	0.02	0.261	1.00782e-10
IFITM3	3.05309e-15	-0.856794	0.088	0.38	1.02871e-10
LAT2	3.85499e-15	-0.648762	0.147	0.447	1.2989e-10
CD1B	4.15791e-15	-0.823254	0.049	0.341	1.40096e-10
RASAL2	4.74312e-15	-0.585776	0.059	0.3	1.59815e-10
ARHGAP18	5.28416e-15	-0.624145	0.324	0.495	1.78044e-10
DNASE1L3	5.89584e-15	-1.3793	0.147	0.409	1.98654e-10
DUSP4	6.29574e-15	0.709895	0.559	0.105	2.12129e-10
MS4A7	7.11302e-15	-0.784129	0.235	0.461	2.39666e-10
CKB	7.34653e-15	0.858579	0.49	0.157	2.47534e-10
FTH1	7.546e-15	-0.944713	0.99	0.99	2.54255e-10
ANXA1	8.74292e-15	-0.815096	0.765	0.864	2.94584e-10
IL1RN	9.99436e-15	-0.917777	0.059	0.335	3.3675e-10
CEBPD	1.04122e-14	-0.752032	0.206	0.49	3.50827e-10
F13A1	1.27148e-14	-0.649017	0	0.213	4.28413e-10
HLA-DQA1	1.29234e-14	-0.855528	0.98	0.993	4.3544e-10
PLAUR	1.70923e-14	-1.03609	0.206	0.456	5.75909e-10
CCR6	1.80984e-14	0.81992	0.618	0.242	6.09806e-10
ZFP36L2	1.92176e-14	-0.863896	0.549	0.735	6.47519e-10
CFAP73	2.58457e-14	0.588047	0.451	0.088	8.70847e-10
ACTG1	3.29362e-14	0.59861	1	0.983	1.10975e-09
NAMPT	6.73667e-14	-1.03856	0.471	0.552	2.26985e-09
VSIG4	6.93857e-14	-0.809602	0.01	0.244	2.33788e-09
PKIB	7.08752e-14	0.662207	0.951	0.816	2.38807e-09
ZFP36	8.66249e-14	-0.996258	0.588	0.722	2.91874e-09
DYRK2	8.85113e-14	0.71292	0.608	0.226	2.9823e-09
CD68	9.94761e-14	-0.755779	0.392	0.574	3.35175e-09
ITGB7	1.06063e-13	0.727759	0.725	0.301	3.57369e-09
RUNX3	1.08185e-13	1.04387	0.941	0.733	3.64519e-09
CD9	1.53109e-13	-1.01245	0.324	0.605	5.15884e-09
SLC18A2	2.29952e-13	0.681084	0.343	0.066	7.74799e-09
ITGAX	2.43508e-13	1.16393	0.755	0.436	8.20475e-09
CD44	3.32128e-13	-0.759577	0.451	0.645	1.11907e-08
HLA-DRB5	3.50586e-13	-1.66369	0.559	0.708	1.18126e-08
RGCC	4.65277e-13	-1.14573	0.069	0.359	1.56771e-08
IGF1	6.74116e-13	0.979675	0.559	0.2	2.27137e-08
CSTA	6.7837e-13	-1.23317	0.216	0.578	2.2857e-08
CXCR4	8.94499e-13	-1.25223	0.186	0.415	3.01392e-08
MYL12A	9.62459e-13	0.646091	0.971	0.912	3.24291e-08
YBX3	9.69111e-13	-0.633223	0.167	0.403	3.26532e-08
CDKN1A	1.11429e-12	-0.816207	0.147	0.398	3.75449e-08
HEXB	1.15147e-12	-0.621992	0.304	0.492	3.87977e-08
TLR10	1.33237e-12	0.863233	0.755	0.355	4.48928e-08
EMP3	1.34436e-12	-0.761299	0.49	0.695	4.52968e-08
CCL3	1.37127e-12	-2.15227	0	0.206	4.62036e-08
RAC1	2.20865e-12	-0.625825	0.922	0.899	7.44184e-08
RP11-404O13.5	2.42326e-12	-0.617853	0.029	0.27	8.16494e-08
S100B	2.86156e-12	1.23425	0.882	0.616	9.64174e-08
ACAP1	2.88168e-12	0.756021	0.696	0.359	9.70955e-08
FYB	3.57778e-12	-0.663872	0.402	0.555	1.2055e-07
FDFT1	3.71488e-12	0.656592	0.588	0.259	1.25169e-07
VASP	4.9116e-12	0.677657	0.931	0.707	1.65491e-07
ITM2B	5.80431e-12	-0.826288	0.922	0.924	1.9557e-07
CD52	6.45653e-12	0.745351	0.863	0.496	2.17546e-07
PTPRE	6.50058e-12	-0.694477	0.441	0.565	2.19031e-07
PHLDA2	1.09842e-11	-0.649023	0.098	0.329	3.70102e-07
S100A6	1.11398e-11	-0.629202	0.951	0.974	3.75345e-07
LITAF	1.38039e-11	-0.669038	0.853	0.855	4.65109e-07
S100A4	2.42423e-11	-0.729515	0.794	0.922	8.16821e-07
NEAT1	3.17869e-11	-0.882132	0.873	0.877	1.07103e-06
SUSD3	3.35589e-11	0.746374	0.716	0.392	1.13073e-06
EIF4G3	4.36424e-11	0.664336	0.716	0.334	1.47049e-06
EHD1	1.09677e-10	0.599577	0.471	0.146	3.69546e-06
DBI	1.12784e-10	0.743217	0.961	0.81	3.80013e-06
ZNF331	1.26789e-10	-0.824784	0.127	0.367	4.27203e-06
CCNG2	1.3948e-10	0.61937	0.657	0.321	4.69966e-06
VEGFA	1.39826e-10	-0.686676	0.088	0.278	4.7113e-06
MRC1	1.51044e-10	-0.687897	0.049	0.286	5.08927e-06
PRKCB	1.62254e-10	0.615926	0.657	0.332	5.46697e-06
ASAP1	1.79877e-10	-0.598916	0.324	0.472	6.06077e-06
SGK1	1.80921e-10	-0.976565	0.304	0.501	6.09596e-06
SLC16A3	1.81663e-10	-0.72299	0.52	0.654	6.12097e-06
RAB32	2.97832e-10	-0.698294	0.588	0.668	1.00352e-05
IER3	3.81849e-10	-1.07218	0.294	0.477	1.2866e-05
ASB2	4.3504e-10	0.618343	0.549	0.206	1.46583e-05
SPN	4.66095e-10	0.689219	0.824	0.512	1.57046e-05
PSTPIP2	4.7733e-10	0.747768	0.814	0.443	1.60831e-05
TRIM13	7.55576e-10	0.589095	0.598	0.267	2.54584e-05
SSR3	8.70393e-10	-0.607141	0.539	0.66	2.9327e-05
CSF2RB	1.06844e-09	0.633416	0.637	0.293	3.60001e-05
SEPT6	1.09298e-09	0.652468	0.775	0.484	3.68268e-05
NUTM2B-AS1	1.42224e-09	0.597178	0.686	0.361	4.79209e-05
ID2	1.88211e-09	0.724341	0.863	0.59	6.34157e-05
RBPJ	1.95092e-09	-0.664609	0.804	0.806	6.57342e-05
MCOLN2	2.3702e-09	0.603247	0.637	0.273	7.98614e-05
CA2	2.49519e-09	0.596363	0.529	0.22	8.4073e-05
ERP29	3.63252e-09	0.586658	0.912	0.704	0.000122394
SOD2	4.05643e-09	-0.67959	0.314	0.467	0.000136677
CYLD	6.21544e-09	0.637254	0.725	0.415	0.000209423
ORAI2	6.61063e-09	0.612942	0.637	0.321	0.000222739
DUSP6	6.87363e-09	-0.593761	0.206	0.348	0.0002316
IL1R2	1.12234e-08	-0.769238	0.069	0.26	0.000378162
HMGCS1	1.23565e-08	0.713059	0.422	0.183	0.00041634
CLEC2B	2.61311e-08	-0.693572	0.284	0.449	0.00088046
