# Supplementary material for: An esophagus cell atlas reveals dynamic rewiring during active eosinophilic esophagitis and remission
Source: Nat Commun. 2024 Apr 18;15:3344. doi: 10.1038/s41467-024-47647-0 (PMC11026436; doi:10.1038/s41467-024-47647-0)
Supplement: Supplementary file 7 — Supplementary Data 4 [file 41467_2024_47647_MOESM7_ESM.xlsx]

## Sheet: ILC2 marker
gene

## Sheet: Th2 marker
gene
