# Supplementary material for: An esophagus cell atlas reveals dynamic rewiring during active eosinophilic esophagitis and remission
Source: Nat Commun. 2024 Apr 18;15:3344. doi: 10.1038/s41467-024-47647-0 (PMC11026436; doi:10.1038/s41467-024-47647-0)
Supplement: Supplementary file 8 — Supplementary Data 5 [file 41467_2024_47647_MOESM8_ESM.xlsx]

## Sheet: Act. vs heathy & Act vs Rem.
category	term	number_of_genes	number_of_genes_in_background	ncbiTaxonId	inputGenes	preferredNames	p_value	fdr	description
Process	GO:0045055	30	697	9606	9606.ENSP00000220166,9606.ENSP00000227266,9606.ENSP00000245907,9606.ENSP00000247470,9606.ENSP00000252593,9606.ENSP00000255409,9606.ENSP00000260356,9606.ENSP00000262407,9606.ENSP00000262428,9606.ENSP00000262629,9606.ENSP00000263686,9606.ENSP00000271324,9606.ENSP00000283752,9606.ENSP00000297029,9606.ENSP00000304236,9606.ENSP00000315130,9606.ENSP00000323929,9606.ENSP00000331831,9606.ENSP00000332139,…	CTSH,CTSC,C3,PYCARD,BST2,CHI3L1,THBS1,ITGA2B,COTL1,TYROBP,SELP,CD53,SERPINB3,SCIN,CD14,CLU,A2M,GAS6,CFD,PRSS3,QSOX1,S100A8,S100A9,GSN,HSPA1A,ABCC4,CKAP4,DSP,CST3,IGF2	6.6e-13	2.12e-09	Regulated exocytosis
Process	GO:0002684	33	946	9606	9606.ENSP00000009530,9606.ENSP00000215909,9606.ENSP00000227266,9606.ENSP00000231454,9606.ENSP00000233809,9606.ENSP00000245907,9606.ENSP00000247470,9606.ENSP00000260356,9606.ENSP00000262407,9606.ENSP00000262629,9606.ENSP00000263686,9606.ENSP00000285379,9606.ENSP00000297029,9606.ENSP00000301458,9606.ENSP00000315130,9606.ENSP00000318687,9606.ENSP00000331831,9606.ENSP00000332139,9606.ENSP00000337065,…	CD74,LGALS1,CTSC,IL5,IGFBP2,C3,PYCARD,THBS1,ITGA2B,TYROBP,SELP,CA2,SCIN,CD320,CLU,HSPH1,GAS6,CFD,CXCL14,PTN,CFH,JUN,IL13RA2,HLA-DQB1,HLA-DRB5,HSPA1A,HLA-E,RGCC,C1S,HLA-DQB2,IGF2,MMP12,PLCG2	9.98e-12	1.43e-08	Positive regulation of immune system process
Process	GO:0052547	21	445	9606	9606.ENSP00000220166,9606.ENSP00000227266,9606.ENSP00000233156,9606.ENSP00000245907,9606.ENSP00000247470,9606.ENSP00000251535,9606.ENSP00000252593,9606.ENSP00000260113,9606.ENSP00000260356,9606.ENSP00000274063,9606.ENSP00000283752,9606.ENSP00000295777,9606.ENSP00000321326,9606.ENSP00000323929,9606.ENSP00000331831,9606.ENSP00000341584,9606.ENSP00000343445,9606.ENSP00000357722,9606.ENSP00000357727,…	CTSH,CTSC,TFPI,C3,PYCARD,ALOX12,BST2,PI15,THBS1,SFRP2,SERPINB3,SERPINI1,F2R,A2M,GAS6,SERPINB13,SERPINB4,S100A8,S100A9,GSN,CST3	5.44e-10	2.41e-07	Regulation of peptidase activity
Process	GO:0043065	25	651	9606	9606.ENSP00000215631,9606.ENSP00000220166,9606.ENSP00000227266,9606.ENSP00000247470,9606.ENSP00000251535,9606.ENSP00000256015,9606.ENSP00000260356,9606.ENSP00000262629,9606.ENSP00000274063,9606.ENSP00000274306,9606.ENSP00000296522,9606.ENSP00000297029,9606.ENSP00000315130,9606.ENSP00000321326,9606.ENSP00000341170,9606.ENSP00000344352,9606.ENSP00000347134,9606.ENSP00000355330,9606.ENSP00000357722,…	GADD45B,CTSH,CTSC,PYCARD,ALOX12,BTG1,THBS1,TYROBP,SFRP2,GZMA,HPGD,SCIN,CLU,F2R,PTN,ATF3,NET1,TGM2,S100A8,S100A9,JUN,GSN,RGCC,DNAJA1,AKAP12	6.78e-10	2.59e-07	Positive regulation of apoptotic process
Process	GO:0030198	18	338	9606	9606.ENSP00000215743,9606.ENSP00000260128,9606.ENSP00000260356,9606.ENSP00000262407,9606.ENSP00000271651,9606.ENSP00000274063,9606.ENSP00000323929,9606.ENSP00000331831,9606.ENSP00000346964,9606.ENSP00000355180,9606.ENSP00000356574,9606.ENSP00000356791,9606.ENSP00000356899,9606.ENSP00000362682,9606.ENSP00000369071,9606.ENSP00000369976,9606.ENSP00000458585,9606.ENSP00000478319	MMP11,SULF1,THBS1,ITGA2B,CTSK,SFRP2,A2M,GAS6,EGFLAM,COL6A1,QSOX1,DPT,DDR2,OLFML2A,POSTN,EGFL6,MMP12,GREM1	1.67e-09	5.1e-07	Extracellular matrix organization
Process	GO:0030334	28	865	9606	9606.ENSP00000009530,9606.ENSP00000220166,9606.ENSP00000233143,9606.ENSP00000233813,9606.ENSP00000246515,9606.ENSP00000247470,9606.ENSP00000251535,9606.ENSP00000252593,9606.ENSP00000260128,9606.ENSP00000260356,9606.ENSP00000262407,9606.ENSP00000263686,9606.ENSP00000274063,9606.ENSP00000283752,9606.ENSP00000321326,9606.ENSP00000331831,9606.ENSP00000337065,9606.ENSP00000341170,9606.ENSP00000356832,…	CD74,CTSH,TMSB10,IGFBP5,SLURP1,PYCARD,ALOX12,BST2,SULF1,THBS1,ITGA2B,SELP,SFRP2,SERPINB3,F2R,GAS6,CXCL14,PTN,SGK1,DDR2,JUN,PPAP2B,RGCC,POSTN,CCL26,AKAP12,GREM1,PLCG2	2.34e-09	6.32e-07	Regulation of cell migration
Process	GO:0030155	25	711	9606	9606.ENSP00000009530,9606.ENSP00000215909,9606.ENSP00000233809,9606.ENSP00000247470,9606.ENSP00000251535,9606.ENSP00000260356,9606.ENSP00000261783,9606.ENSP00000263686,9606.ENSP00000274063,9606.ENSP00000295777,9606.ENSP00000318687,9606.ENSP00000341170,9606.ENSP00000346964,9606.ENSP00000355330,9606.ENSP00000360296,9606.ENSP00000362924,9606.ENSP00000365817,9606.ENSP00000368664,9606.ENSP00000369071,…	CD74,LGALS1,IGFBP2,PYCARD,ALOX12,THBS1,ARG2,SELP,SFRP2,SERPINI1,HSPH1,PTN,EGFLAM,TGM2,PPAP2B,GSN,HLA-E,RGCC,POSTN,EGFL6,IGF2,LIMS1,MMP12,ALOX15,GREM1	3.83e-09	9.29e-07	Regulation of cell adhesion
Process	GO:0008284	27	912	9606	9606.ENSP00000009530,9606.ENSP00000220166,9606.ENSP00000231454,9606.ENSP00000233809,9606.ENSP00000233813,9606.ENSP00000247470,9606.ENSP00000251535,9606.ENSP00000252593,9606.ENSP00000260356,9606.ENSP00000274063,9606.ENSP00000283752,9606.ENSP00000296522,9606.ENSP00000301458,9606.ENSP00000321326,9606.ENSP00000331831,9606.ENSP00000341170,9606.ENSP00000344352,9606.ENSP00000355330,9606.ENSP00000356899,…	CD74,CTSH,IL5,IGFBP2,IGFBP5,PYCARD,ALOX12,BST2,THBS1,SFRP2,SERPINB3,HPGD,CD320,F2R,GAS6,PTN,ATF3,TGM2,DDR2,JUN,HLA-E,ABCC4,CCL26,CST3,IGF2,MMP12,GREM1	2.89e-08	5.01e-06	Positive regulation of cell population proliferation
Process	GO:0009611	19	532	9606	9606.ENSP00000215909,9606.ENSP00000220809,9606.ENSP00000233156,9606.ENSP00000254898,9606.ENSP00000262407,9606.ENSP00000262629,9606.ENSP00000265717,9606.ENSP00000280612,9606.ENSP00000321326,9606.ENSP00000323929,9606.ENSP00000331831,9606.ENSP00000357722,9606.ENSP00000360266,9606.ENSP00000369129,9606.ENSP00000381448,9606.ENSP00000458585,9606.ENSP00000458832,9606.ENSP00000469647,9606.ENSP00000482457	LGALS1,PLAT,TFPI,MATN2,ITGA2B,TYROBP,PRKAR2B,SLC7A11,F2R,A2M,GAS6,S100A8,JUN,DSP,CST3,MMP12,ALOX15,ZFP36,PLCG2	2.65e-07	3.7e-05	Response to wounding
Process	GO:0032680	10	152	9606	9606.ENSP00000247470,9606.ENSP00000260356,9606.ENSP00000261783,9606.ENSP00000262629,9606.ENSP00000304236,9606.ENSP00000315130,9606.ENSP00000331831,9606.ENSP00000365817,9606.ENSP00000384537,9606.ENSP00000469647	PYCARD,THBS1,ARG2,TYROBP,CD14,CLU,GAS6,HLA-E,AKAP12,ZFP36	1.34e-06	0.00016	Regulation of tumor necrosis factor production
Process	GO:0050867	14	344	9606	9606.ENSP00000009530,9606.ENSP00000215909,9606.ENSP00000227266,9606.ENSP00000231454,9606.ENSP00000233809,9606.ENSP00000247470,9606.ENSP00000260356,9606.ENSP00000262629,9606.ENSP00000263686,9606.ENSP00000301458,9606.ENSP00000318687,9606.ENSP00000331831,9606.ENSP00000365817,9606.ENSP00000391826	CD74,LGALS1,CTSC,IL5,IGFBP2,PYCARD,THBS1,TYROBP,SELP,CD320,HSPH1,GAS6,HLA-E,IGF2	2.55e-06	0.00028	Positive regulation of cell activation
Process	GO:0050865	18	569	9606	9606.ENSP00000009530,9606.ENSP00000215909,9606.ENSP00000227266,9606.ENSP00000231454,9606.ENSP00000233809,9606.ENSP00000247470,9606.ENSP00000251535,9606.ENSP00000260356,9606.ENSP00000261783,9606.ENSP00000262629,9606.ENSP00000263686,9606.ENSP00000301458,9606.ENSP00000318687,9606.ENSP00000331831,9606.ENSP00000361004,9606.ENSP00000362924,9606.ENSP00000365817,9606.ENSP00000391826	CD74,LGALS1,CTSC,IL5,IGFBP2,PYCARD,ALOX12,THBS1,ARG2,TYROBP,SELP,CD320,HSPH1,GAS6,IL13RA2,GSN,HLA-E,IGF2	2.96e-06	0.00032	Regulation of cell activation
Process	GO:0045597	24	991	9606	9606.ENSP00000009530,9606.ENSP00000231454,9606.ENSP00000235382,9606.ENSP00000256015,9606.ENSP00000262629,9606.ENSP00000271324,9606.ENSP00000274063,9606.ENSP00000283752,9606.ENSP00000285379,9606.ENSP00000295777,9606.ENSP00000297029,9606.ENSP00000299295,9606.ENSP00000303315,9606.ENSP00000331831,9606.ENSP00000341170,9606.ENSP00000356899,9606.ENSP00000357727,9606.ENSP00000360266,9606.ENSP00000364802,…	CD74,IL5,RGS2,BTG1,TYROBP,CD53,SFRP2,SERPINB3,CA2,SERPINI1,SCIN,CHODL,JUNB,GAS6,PTN,DDR2,S100A9,JUN,HSPA1A,CCDC3,RGCC,LIMS1,ZFP36,GREM1	5.83e-06	0.00059	Positive regulation of cell differentiation
Process	GO:0018149	5	34	9606	9606.ENSP00000260356,9606.ENSP00000346964,9606.ENSP00000355330,9606.ENSP00000357740,9606.ENSP00000369129	THBS1,EGFLAM,TGM2,SPRR2E,DSP	1.96e-05	0.0017	Peptide cross-linking
Process	GO:0007565	9	182	9606	9606.ENSP00000233809,9606.ENSP00000233813,9606.ENSP00000235382,9606.ENSP00000295666,9606.ENSP00000296522,9606.ENSP00000303315,9606.ENSP00000339787,9606.ENSP00000341170,9606.ENSP00000381448	IGFBP2,IGFBP5,RGS2,IGFBP7,HPGD,JUNB,ACSL4,PTN,CST3	4e-05	0.0029	Female pregnancy
Process	GO:0031638	5	44	9606	9606.ENSP00000220166,9606.ENSP00000220809,9606.ENSP00000247470,9606.ENSP00000296498,9606.ENSP00000354280	CTSH,PLAT,PYCARD,PRSS12,PRSS3	6.04e-05	0.0039	Zymogen activation
Process	GO:2001301	3	7	9606	9606.ENSP00000251535,9606.ENSP00000296522,9606.ENSP00000458832	ALOX12,HPGD,ALOX15	7.04e-05	0.0044	Lipoxin biosynthetic process
Process	GO:0040008	17	674	9606	9606.ENSP00000233809,9606.ENSP00000233813,9606.ENSP00000235382,9606.ENSP00000252593,9606.ENSP00000256015,9606.ENSP00000274063,9606.ENSP00000295666,9606.ENSP00000311905,9606.ENSP00000331831,9606.ENSP00000339787,9606.ENSP00000347134,9606.ENSP00000356832,9606.ENSP00000357722,9606.ENSP00000357727,9606.ENSP00000364802,9606.ENSP00000391826,9606.ENSP00000478319	IGFBP2,IGFBP5,RGS2,BST2,BTG1,SFRP2,IGFBP7,LTBP4,GAS6,ACSL4,NET1,SGK1,S100A8,S100A9,HSPA1A,IGF2,GREM1	9.21e-05	0.0055	Regulation of growth
Process	GO:0007155	20	922	9606	9606.ENSP00000246515,9606.ENSP00000260356,9606.ENSP00000262407,9606.ENSP00000263686,9606.ENSP00000265379,9606.ENSP00000280612,9606.ENSP00000295666,9606.ENSP00000331831,9606.ENSP00000355180,9606.ENSP00000356791,9606.ENSP00000356899,9606.ENSP00000357722,9606.ENSP00000357727,9606.ENSP00000360296,9606.ENSP00000360305,9606.ENSP00000367151,9606.ENSP00000369071,9606.ENSP00000369129,9606.ENSP00000369976,…	SLURP1,THBS1,ITGA2B,SELP,COL6A5,SLC7A11,IGFBP7,GAS6,COL6A1,DPT,DDR2,S100A8,S100A9,PPAP2B,PDLIM1,PCDH17,POSTN,DSP,EGFL6,LIMS1	0.00016	0.0084	Cell adhesion
Process	GO:0042989	3	10	9606	9606.ENSP00000233143,9606.ENSP00000297029,9606.ENSP00000362924	TMSB10,SCIN,GSN	0.00016	0.0085	Sequestering of actin monomers
Process	GO:0048771	6	96	9606	9606.ENSP00000233813,9606.ENSP00000271651,9606.ENSP00000321326,9606.ENSP00000337354,9606.ENSP00000341170,9606.ENSP00000355330	IGFBP5,CTSK,F2R,LIPA,PTN,TGM2	0.00024	0.0118	Tissue remodeling
Process	GO:0009408	6	99	9606	9606.ENSP00000260356,9606.ENSP00000295666,9606.ENSP00000304236,9606.ENSP00000356549,9606.ENSP00000364802,9606.ENSP00000369127	THBS1,IGFBP7,CD14,IER5,HSPA1A,DNAJA1	0.00029	0.0136	Response to heat
Process	GO:0031104	2	2	9606	9606.ENSP00000254898,9606.ENSP00000341170	MATN2,PTN	0.00043	0.0197	Dendrite regeneration
Process	GO:0019372	3	16	9606	9606.ENSP00000251535,9606.ENSP00000296522,9606.ENSP00000458832	ALOX12,HPGD,ALOX15	0.00054	0.0234	Lipoxygenase pathway
Process	GO:0001503	9	263	9606	9606.ENSP00000233813,9606.ENSP00000271651,9606.ENSP00000303315,9606.ENSP00000341170,9606.ENSP00000355180,9606.ENSP00000356899,9606.ENSP00000357842,9606.ENSP00000391826,9606.ENSP00000458832	IGFBP5,CTSK,JUNB,PTN,COL6A1,DDR2,TUFT1,IGF2,ALOX15	0.00057	0.0246	Ossification
Process	GO:0003014	6	114	9606	9606.ENSP00000260128,9606.ENSP00000265717,9606.ENSP00000321326,9606.ENSP00000331831,9606.ENSP00000356832,9606.ENSP00000362924	SULF1,PRKAR2B,F2R,GAS6,SGK1,GSN	0.00058	0.025	Renal system process
Process	GO:0006457	8	211	9606	9606.ENSP00000009530,9606.ENSP00000222005,9606.ENSP00000311905,9606.ENSP00000315130,9606.ENSP00000318687,9606.ENSP00000356574,9606.ENSP00000364802,9606.ENSP00000369127	CD74,CDC37,LTBP4,CLU,HSPH1,QSOX1,HSPA1A,DNAJA1	0.0006	0.0255	Protein folding
Process	GO:0002063	4	42	9606	9606.ENSP00000254898,9606.ENSP00000260128,9606.ENSP00000274063,9606.ENSP00000355180	MATN2,SULF1,SFRP2,COL6A1	0.00064	0.0265	Chondrocyte development
Process	GO:0050792	8	215	9606	9606.ENSP00000009530,9606.ENSP00000215909,9606.ENSP00000252593,9606.ENSP00000313007,9606.ENSP00000360266,9606.ENSP00000362924,9606.ENSP00000469647,9606.ENSP00000483430	CD74,LGALS1,BST2,PABPC1,JUN,GSN,ZFP36,IFI27	0.00068	0.028	Regulation of viral process
Process	GO:0043687	10	360	9606	9606.ENSP00000215909,9606.ENSP00000233813,9606.ENSP00000245907,9606.ENSP00000264613,9606.ENSP00000295633,9606.ENSP00000295666,9606.ENSP00000331831,9606.ENSP00000356574,9606.ENSP00000367265,9606.ENSP00000381448	LGALS1,IGFBP5,C3,CP,FSTL1,IGFBP7,GAS6,QSOX1,CKAP4,CST3	0.0013	0.0475	Post-translational protein modification

## Sheet: Act. vs heathy & Rem vs healthy
category	term	number_of_genes	number_of_genes_in_background	ncbiTaxonId	inputGenes	preferredNames	p_value	fdr	description
Process	GO:0070268	17	113	9606	9606.ENSP00000167586,9606.ENSP00000206765,9606.ENSP00000252242,9606.ENSP00000252250,9606.ENSP00000252252,9606.ENSP00000264651,9606.ENSP00000301653,9606.ENSP00000306461,9606.ENSP00000352936,9606.ENSP00000357740,9606.ENSP00000357744,9606.ENSP00000357746,9606.ENSP00000369317,9606.ENSP00000376423,9606.ENSP00000418193,9606.ENSP00000448220,9606.ENSP00000470555	KRT14,TGM1,KRT5,KRT6C,KRT6B,KRT24,KRT16,SPRR1B,SPINK5,SPRR2E,SPRR2B,SPRR2D,KRT6A,SPRR2A,SPRR2F,KRT4,KLK13	3.36e-16	4.32e-12	Cornification
Process	GO:0043588	23	382	9606	9606.ENSP00000167586,9606.ENSP00000206765,9606.ENSP00000225964,9606.ENSP00000252242,9606.ENSP00000252250,9606.ENSP00000252252,9606.ENSP00000264651,9606.ENSP00000301653,9606.ENSP00000306461,9606.ENSP00000352936,9606.ENSP00000355896,9606.ENSP00000357712,9606.ENSP00000357740,9606.ENSP00000357744,9606.ENSP00000357746,9606.ENSP00000363081,9606.ENSP00000369317,9606.ENSP00000376423,9606.ENSP00000409544,…	KRT14,TGM1,COL1A1,KRT5,KRT6C,KRT6B,KRT24,KRT16,SPRR1B,SPINK5,TGFB2,S100A7,SPRR2E,SPRR2B,SPRR2D,DKK1,KRT6A,SPRR2A,CLDN4,SPRR2F,KRT4,TXNIP,KLK13	1.59e-13	5.81e-10	Skin development
Process	GO:0050678	22	339	9606	9606.ENSP00000161559,9606.ENSP00000206765,9606.ENSP00000225831,9606.ENSP00000246515,9606.ENSP00000252486,9606.ENSP00000254722,9606.ENSP00000282397,9606.ENSP00000302621,9606.ENSP00000307900,9606.ENSP00000341170,9606.ENSP00000355896,9606.ENSP00000366416,9606.ENSP00000369055,9606.ENSP00000371770,9606.ENSP00000378365,9606.ENSP00000379097,9606.ENSP00000379140,9606.ENSP00000391826,9606.ENSP00000407375,…	CEACAM1,TGM1,CCL2,SLURP1,APOE,SERPINF1,FLT1,LRG1,GLUL,PTN,TGFB2,EDNRB,B4GALT1,FGFBP1,CCL26,AREG,CXCL12,IGF2,GPX1,KRT4,B2M,CCL5	1.36e-13	5.81e-10	Regulation of epithelial cell proliferation
Process	GO:0033993	30	854	9606	9606.ENSP00000011653,9606.ENSP00000216336,9606.ENSP00000216797,9606.ENSP00000225831,9606.ENSP00000225964,9606.ENSP00000233809,9606.ENSP00000254722,9606.ENSP00000264775,9606.ENSP00000280357,9606.ENSP00000283285,9606.ENSP00000296522,9606.ENSP00000306245,9606.ENSP00000341170,9606.ENSP00000342082,9606.ENSP00000344479,9606.ENSP00000355896,9606.ENSP00000357712,9606.ENSP00000363081,9606.ENSP00000366416,…	CD4,CTSG,NFKBIA,CCL2,COL1A1,IGFBP2,SERPINF1,PPAP2A,IL18,CD96,HPGD,FOS,PTN,SLPI,NR4A2,TGFB2,S100A7,DKK1,EDNRB,POSTN,SPP1,AREG,CST3,CDKN1A,CD36,CLDN4,B2M,TXNIP,CCL5,PLCG2	1.46e-11	1.34e-08	Response to lipid
Process	GO:2000145	31	929	9606	9606.ENSP00000161559,9606.ENSP00000215754,9606.ENSP00000225831,9606.ENSP00000225964,9606.ENSP00000229135,9606.ENSP00000246515,9606.ENSP00000252486,9606.ENSP00000252593,9606.ENSP00000254722,9606.ENSP00000282397,9606.ENSP00000297439,9606.ENSP00000301653,9606.ENSP00000307900,9606.ENSP00000319705,9606.ENSP00000341170,9606.ENSP00000355896,9606.ENSP00000357712,9606.ENSP00000360296,9606.ENSP00000361199,…	CEACAM1,MIF,CCL2,COL1A1,IFNG,SLURP1,APOE,BST2,SERPINF1,FLT1,DEFB1,KRT16,GLUL,DUOXA2,PTN,TGFB2,S100A7,PPAP2B,C10orf99,POSTN,TMSB4X,IGFBP3,FGFBP1,CCL26,CXCL12,ITGB1,CLDN4,FAM89B,SOD2,CCL5,PLCG2	2.22e-11	1.79e-08	Regulation of cell motility
Process	GO:0050776	30	892	9606	9606.ENSP00000011653,9606.ENSP00000161559,9606.ENSP00000215754,9606.ENSP00000216336,9606.ENSP00000225964,9606.ENSP00000229135,9606.ENSP00000252486,9606.ENSP00000252593,9606.ENSP00000280357,9606.ENSP00000283285,9606.ENSP00000306245,9606.ENSP00000322061,9606.ENSP00000330200,9606.ENSP00000331172,9606.ENSP00000349960,9606.ENSP00000352936,9606.ENSP00000355896,9606.ENSP00000357152,9606.ENSP00000359663,…	CD4,CEACAM1,MIF,CTSG,COL1A1,IFNG,APOE,BST2,IL18,CD96,FOS,C7,BTNL9,CD8B,ACTB,SPINK5,TGFB2,CD1C,CD40LG,KLRD1,CD59,ITGB1,FKBP1A,CD8A,CD36,GPX1,KLRC1,B2M,CCL5,PLCG2	4.11e-11	2.51e-08	Regulation of immune response
Process	GO:0030155	24	711	9606	9606.ENSP00000011653,9606.ENSP00000161559,9606.ENSP00000215909,9606.ENSP00000225831,9606.ENSP00000225964,9606.ENSP00000229135,9606.ENSP00000233809,9606.ENSP00000256412,9606.ENSP00000280357,9606.ENSP00000296591,9606.ENSP00000316861,9606.ENSP00000341170,9606.ENSP00000352936,9606.ENSP00000355896,9606.ENSP00000359663,9606.ENSP00000360296,9606.ENSP00000369014,9606.ENSP00000369071,9606.ENSP00000369976,…	CD4,CEACAM1,LGALS1,CCL2,COL1A1,IFNG,IGFBP2,ADAMDEC1,IL18,EDIL3,GPM6B,PTN,SPINK5,TGFB2,CD40LG,PPAP2B,NDNF,POSTN,EGFL6,PPP1CB,CXCL12,IGF2,CD36,CCL5	4.39e-09	1.34e-06	Regulation of cell adhesion
Process	GO:0007568	15	271	9606	9606.ENSP00000167586,9606.ENSP00000215754,9606.ENSP00000227266,9606.ENSP00000233809,9606.ENSP00000254722,9606.ENSP00000262461,9606.ENSP00000301653,9606.ENSP00000306245,9606.ENSP00000321999,9606.ENSP00000343924,9606.ENSP00000363081,9606.ENSP00000366416,9606.ENSP00000384849,9606.ENSP00000446252,9606.ENSP00000452780	KRT14,MIF,CTSC,IGFBP2,SERPINF1,SLC12A2,KRT16,FOS,PTH1R,PRELP,DKK1,EDNRB,CDKN1A,SOD2,B2M	9.97e-09	2.73e-06	Aging
Process	GO:0048514	18	410	9606	9606.ENSP00000161559,9606.ENSP00000225831,9606.ENSP00000252486,9606.ENSP00000254661,9606.ENSP00000280357,9606.ENSP00000282397,9606.ENSP00000296522,9606.ENSP00000301455,9606.ENSP00000307900,9606.ENSP00000330393,9606.ENSP00000355896,9606.ENSP00000357712,9606.ENSP00000364979,9606.ENSP00000369014,9606.ENSP00000369055,9606.ENSP00000373518,9606.ENSP00000379350,9606.ENSP00000407375	CEACAM1,CCL2,APOE,RAMP1,IL18,FLT1,HPGD,ANGPTL4,GLUL,LEPR,TGFB2,S100A7,COL4A1,NDNF,B4GALT1,NOX5,ITGB1,GPX1	9.98e-09	2.73e-06	Blood vessel morphogenesis
Process	GO:0009617	20	630	9606	9606.ENSP00000011653,9606.ENSP00000216336,9606.ENSP00000216797,9606.ENSP00000225831,9606.ENSP00000280357,9606.ENSP00000283285,9606.ENSP00000296522,9606.ENSP00000297439,9606.ENSP00000302621,9606.ENSP00000306245,9606.ENSP00000342082,9606.ENSP00000357712,9606.ENSP00000361199,9606.ENSP00000366416,9606.ENSP00000369317,9606.ENSP00000399421,9606.ENSP00000407375,9606.ENSP00000452780,9606.ENSP00000474412,…	CD4,CTSG,NFKBIA,CCL2,IL18,CD96,HPGD,DEFB1,LRG1,FOS,SLPI,S100A7,C10orf99,EDNRB,KRT6A,CD36,GPX1,B2M,CCL5,PLCG2	2.51e-07	3.89e-05	Response to bacterium
Process	GO:0009611	18	532	9606	9606.ENSP00000161559,9606.ENSP00000215909,9606.ENSP00000225964,9606.ENSP00000264870,9606.ENSP00000279022,9606.ENSP00000307959,9606.ENSP00000349960,9606.ENSP00000355896,9606.ENSP00000359663,9606.ENSP00000366047,9606.ENSP00000369014,9606.ENSP00000369055,9606.ENSP00000369317,9606.ENSP00000379191,9606.ENSP00000381448,9606.ENSP00000399421,9606.ENSP00000407375,9606.ENSP00000482457	CEACAM1,LGALS1,COL1A1,F13A1,MYL9,DST,ACTB,TGFB2,CD40LG,KLK6,NDNF,B4GALT1,KRT6A,CD59,CST3,CD36,GPX1,PLCG2	4.31e-07	6.15e-05	Response to wounding
Process	GO:0010469	10	175	9606	9606.ENSP00000225831,9606.ENSP00000229135,9606.ENSP00000246515,9606.ENSP00000318650,9606.ENSP00000363081,9606.ENSP00000379097,9606.ENSP00000379350,9606.ENSP00000439666,9606.ENSP00000474412,9606.ENSP00000479586	CCL2,IFNG,SLURP1,GREM2,DKK1,AREG,ITGB1,MTRNR2L8,CCL5,LYNX1	2.41e-06	0.00026	Regulation of signaling receptor activity
Process	GO:0051093	23	979	9606	9606.ENSP00000161559,9606.ENSP00000215754,9606.ENSP00000215909,9606.ENSP00000216797,9606.ENSP00000227266,9606.ENSP00000229135,9606.ENSP00000252486,9606.ENSP00000254722,9606.ENSP00000262461,9606.ENSP00000280357,9606.ENSP00000341170,9606.ENSP00000352936,9606.ENSP00000355896,9606.ENSP00000363081,9606.ENSP00000366416,9606.ENSP00000367034,9606.ENSP00000369071,9606.ENSP00000378517,9606.ENSP00000379097,…	CEACAM1,MIF,LGALS1,NFKBIA,CTSC,IFNG,APOE,SERPINF1,SLC12A2,IL18,PTN,SPINK5,TGFB2,DKK1,EDNRB,HIST1H4C,POSTN,SPP1,AREG,ITGB1,CST3,CDKN1A,B2M	4.76e-06	0.00047	Negative regulation of developmental process
Process	GO:0030198	13	338	9606	9606.ENSP00000216336,9606.ENSP00000225964,9606.ENSP00000250378,9606.ENSP00000316861,9606.ENSP00000352936,9606.ENSP00000355896,9606.ENSP00000364979,9606.ENSP00000369014,9606.ENSP00000369055,9606.ENSP00000369071,9606.ENSP00000369976,9606.ENSP00000378517,9606.ENSP00000379350	CTSG,COL1A1,CMA1,GPM6B,SPINK5,TGFB2,COL4A1,NDNF,B4GALT1,POSTN,EGFL6,SPP1,ITGB1	5.03e-06	0.00049	Extracellular matrix organization
Process	GO:0000302	10	195	9606	9606.ENSP00000225174,9606.ENSP00000225964,9606.ENSP00000252486,9606.ENSP00000306245,9606.ENSP00000357712,9606.ENSP00000379097,9606.ENSP00000381448,9606.ENSP00000407375,9606.ENSP00000446252,9606.ENSP00000462521	PPIF,COL1A1,APOE,FOS,S100A7,AREG,CST3,GPX1,SOD2,TXNIP	6.02e-06	0.00056	Response to reactive oxygen species
Process	GO:0007167	19	717	9606	9606.ENSP00000011653,9606.ENSP00000225964,9606.ENSP00000263409,9606.ENSP00000282397,9606.ENSP00000296522,9606.ENSP00000306245,9606.ENSP00000312027,9606.ENSP00000318650,9606.ENSP00000331172,9606.ENSP00000341170,9606.ENSP00000349960,9606.ENSP00000355896,9606.ENSP00000364979,9606.ENSP00000371770,9606.ENSP00000379097,9606.ENSP00000383003,9606.ENSP00000386559,9606.ENSP00000391826,9606.ENSP00000462521	CD4,COL1A1,LIFR,FLT1,HPGD,FOS,CD7,GREM2,CD8B,PTN,ACTB,TGFB2,COL4A1,FGFBP1,AREG,FKBP1A,CD8A,IGF2,TXNIP	6.74e-06	0.00061	Enzyme linked receptor protein signaling pathway
Process	GO:0018149	5	34	9606	9606.ENSP00000206765,9606.ENSP00000264870,9606.ENSP00000306461,9606.ENSP00000357740,9606.ENSP00000369014	TGM1,F13A1,SPRR1B,SPRR2E,NDNF	1.41e-05	0.0012	Peptide cross-linking
Process	GO:0007263	4	20	9606	9606.ENSP00000225688,9606.ENSP00000252486,9606.ENSP00000369014,9606.ENSP00000399421	RASD1,APOE,NDNF,CD36	3.67e-05	0.0026	Nitric oxide mediated signal transduction
Process	GO:0003013	13	414	9606	9606.ENSP00000054668,9606.ENSP00000161559,9606.ENSP00000216336,9606.ENSP00000237612,9606.ENSP00000250378,9606.ENSP00000252486,9606.ENSP00000356790,9606.ENSP00000366416,9606.ENSP00000369071,9606.ENSP00000379140,9606.ENSP00000399421,9606.ENSP00000407375,9606.ENSP00000446252	UTS2,CEACAM1,CTSG,ABCG2,CMA1,APOE,ATP1B1,EDNRB,POSTN,CXCL12,CD36,GPX1,SOD2	3.98e-05	0.0028	Circulatory system process
Process	GO:0043410	15	541	9606	9606.ENSP00000011653,9606.ENSP00000215754,9606.ENSP00000225831,9606.ENSP00000252486,9606.ENSP00000269593,9606.ENSP00000282397,9606.ENSP00000355896,9606.ENSP00000357712,9606.ENSP00000359663,9606.ENSP00000363081,9606.ENSP00000370473,9606.ENSP00000378365,9606.ENSP00000391826,9606.ENSP00000399421,9606.ENSP00000474412	CD4,MIF,CCL2,APOE,IGFBP4,FLT1,TGFB2,S100A7,CD40LG,DKK1,IGFBP3,CCL26,IGF2,CD36,CCL5	4.05e-05	0.0028	Positive regulation of MAPK cascade
Process	GO:0050878	14	508	9606	9606.ENSP00000161559,9606.ENSP00000225964,9606.ENSP00000252486,9606.ENSP00000264870,9606.ENSP00000279022,9606.ENSP00000301653,9606.ENSP00000349960,9606.ENSP00000359663,9606.ENSP00000366416,9606.ENSP00000377003,9606.ENSP00000379191,9606.ENSP00000399421,9606.ENSP00000409544,9606.ENSP00000482457	CEACAM1,COL1A1,APOE,F13A1,MYL9,KRT16,ACTB,CD40LG,EDNRB,TSPAN8,CD59,CD36,CLDN4,PLCG2	7.86e-05	0.0049	Regulation of body fluid levels
Process	GO:0031341	6	91	9606	9606.ENSP00000161559,9606.ENSP00000229135,9606.ENSP00000357152,9606.ENSP00000369317,9606.ENSP00000379191,9606.ENSP00000452780	CEACAM1,IFNG,CD1C,KRT6A,CD59,B2M	0.00013	0.0072	Regulation of cell killing
Process	GO:0051702	6	93	9606	9606.ENSP00000216336,9606.ENSP00000252486,9606.ENSP00000369317,9606.ENSP00000407375,9606.ENSP00000474412,9606.ENSP00000483430	CTSG,APOE,KRT6A,GPX1,CCL5,IFI27	0.00014	0.008	Interaction with symbiont
Process	GO:0007229	6	94	9606	9606.ENSP00000161559,9606.ENSP00000307959,9606.ENSP00000341170,9606.ENSP00000359663,9606.ENSP00000360296,9606.ENSP00000379350	CEACAM1,DST,PTN,CD40LG,PPAP2B,ITGB1	0.00015	0.0083	Integrin-mediated signaling pathway
Process	GO:0031581	3	12	9606	9606.ENSP00000167586,9606.ENSP00000252242,9606.ENSP00000307959	KRT14,KRT5,DST	0.00021	0.0108	Hemidesmosome assembly
Process	GO:0042246	5	63	9606	9606.ENSP00000341170,9606.ENSP00000366047,9606.ENSP00000369071,9606.ENSP00000384849,9606.ENSP00000407375	PTN,KLK6,POSTN,CDKN1A,GPX1	0.00021	0.0108	Tissue regeneration
Process	GO:0050731	8	196	9606	9606.ENSP00000011653,9606.ENSP00000215754,9606.ENSP00000229135,9606.ENSP00000280357,9606.ENSP00000379097,9606.ENSP00000391826,9606.ENSP00000399421,9606.ENSP00000474412	CD4,MIF,IFNG,IL18,AREG,IGF2,CD36,CCL5	0.00024	0.0119	Positive regulation of peptidyl-tyrosine phosphorylation
Process	GO:1990000	3	13	9606	9606.ENSP00000383003,9606.ENSP00000399421,9606.ENSP00000452780	FKBP1A,CD36,B2M	0.00026	0.0126	Amyloid fibril formation
Process	GO:0044706	8	212	9606	9606.ENSP00000233809,9606.ENSP00000296522,9606.ENSP00000306245,9606.ENSP00000341170,9606.ENSP00000369055,9606.ENSP00000378517,9606.ENSP00000381448,9606.ENSP00000409544	IGFBP2,HPGD,FOS,PTN,B4GALT1,SPP1,CST3,CLDN4	0.0004	0.0176	Multi-multicellular organism process
Process	GO:0051235	7	161	9606	9606.ENSP00000011653,9606.ENSP00000216797,9606.ENSP00000252486,9606.ENSP00000356224,9606.ENSP00000357712,9606.ENSP00000370010,9606.ENSP00000399421	CD4,NFKBIA,APOE,SYNE1,S100A7,TMSB4X,CD36	0.00041	0.018	Maintenance of location
Process	GO:0019372	3	16	9606	9606.ENSP00000296522,9606.ENSP00000407375,9606.ENSP00000479870	HPGD,GPX1,ALOX5AP	0.00044	0.0192	Lipoxygenase pathway
Process	GO:0030431	3	16	9606	9606.ENSP00000280357,9606.ENSP00000306245,9606.ENSP00000381448	IL18,FOS,CST3	0.00044	0.0192	Sleep
Process	GO:0034103	5	77	9606	9606.ENSP00000161559,9606.ENSP00000280357,9606.ENSP00000330393,9606.ENSP00000378517,9606.ENSP00000381448	CEACAM1,IL18,LEPR,SPP1,CST3	0.00051	0.0213	Regulation of tissue remodeling
Process	GO:0019932	10	353	9606	9606.ENSP00000225688,9606.ENSP00000252486,9606.ENSP00000254661,9606.ENSP00000297439,9606.ENSP00000321999,9606.ENSP00000356790,9606.ENSP00000366416,9606.ENSP00000369014,9606.ENSP00000399421,9606.ENSP00000482457	RASD1,APOE,RAMP1,DEFB1,PTH1R,ATP1B1,EDNRB,NDNF,CD36,PLCG2	0.00069	0.0268	Second-messenger-mediated signaling
Process	GO:0002576	6	129	9606	9606.ENSP00000264870,9606.ENSP00000311300,9606.ENSP00000355896,9606.ENSP00000370010,9606.ENSP00000391826,9606.ENSP00000399421	F13A1,CTSW,TGFB2,TMSB4X,IGF2,CD36	0.00076	0.029	Platelet degranulation
Process	GO:0045104	4	49	9606	9606.ENSP00000167586,9606.ENSP00000252250,9606.ENSP00000301653,9606.ENSP00000307959	KRT14,KRT6C,KRT16,DST	0.00085	0.0319	Intermediate filament cytoskeleton organization
Process	GO:0001817	15	739	9606	9606.ENSP00000011653,9606.ENSP00000161559,9606.ENSP00000215754,9606.ENSP00000229135,9606.ENSP00000252593,9606.ENSP00000280357,9606.ENSP00000283285,9606.ENSP00000330200,9606.ENSP00000355896,9606.ENSP00000359663,9606.ENSP00000369071,9606.ENSP00000370010,9606.ENSP00000399421,9606.ENSP00000452780,9606.ENSP00000482457	CD4,CEACAM1,MIF,IFNG,BST2,IL18,CD96,BTNL9,TGFB2,CD40LG,POSTN,TMSB4X,CD36,B2M,PLCG2	0.0011	0.038	Regulation of cytokine production
Process	GO:0043567	3	23	9606	9606.ENSP00000233809,9606.ENSP00000269593,9606.ENSP00000370473	IGFBP2,IGFBP4,IGFBP3	0.0011	0.0404	Regulation of insulin-like growth factor receptor signaling pathway
