# Supplementary material for: An esophagus cell atlas reveals dynamic rewiring during active eosinophilic esophagitis and remission
Source: Nat Commun. 2024 Apr 18;15:3344. doi: 10.1038/s41467-024-47647-0 (PMC11026436; doi:10.1038/s41467-024-47647-0)
Supplement: Supplementary file 10 — Source Data [file 41467_2024_47647_MOESM10_ESM.xlsx]

## Sheet: fig1d
avg.exp

## Sheet: fig2a_fdr
cell_state

## Sheet: fig2a
patient

## Sheet: fig2b
cell_type

## Sheet: fig2d_1
biopsy

## Sheet: fig2d_2
cell_state

## Sheet: fig3b
cell_state

## Sheet: fig3e
ALOX15_topic_score

## Sheet: fig4a
cell_type

## Sheet: fig4c
Esophageal.ILC2.signature.score

[truncated: 40 more sheets: fig4e_1, fig4e_2, fig4g_fdr, fig4g, fig5a_1, fig5a_2, fig5a_3, fig5b, fig5c_pvalue, fig5d, fig5e_1, fig5e_2, fig6b, fig6e, fig6f, figs_1b, figs_2d, figs_2g, figs_2h, figs_3b …]
